# Supplementary material for: Monoclinic modification of aquadi-n-butyl­bis­(pyrazine-2-carboxyl­ato-κ2 N 1,O)tin(IV)
Source: Acta Crystallogr Sect E Struct Rep Online. 2010 Aug 21;66(Pt 9):m1141. doi: 10.1107/S1600536810032733 (PMC3008135; doi:10.1107/S1600536810032733)
Supplement: Supplementary file 2 [file e-66-m1141-Isup2.hkl]

# 
# h,k,l, Fc-squared, Fo-squared, sigma(Fo-squared) and status flag 
# 
data_I
_shelx_title '  C2/c' 
_shelx_refln_list_code          4 
_shelx_F_calc_maximum      760.68 
_exptl_crystal_F_000      3024.00 
_reflns_d_resolution_high  0.7696 
 
loop_ 
 _symmetry_equiv_pos_as_xyz 
 'x, y, z' 
 '-x, y, -z+1/2' 
 'x+1/2, y+1/2, z' 
 '-x+1/2, y+1/2, -z+1/2' 
 '-x, -y, -z' 
 'x, -y, z-1/2' 
 '-x+1/2, -y+1/2, -z' 
 'x+1/2, -y+1/2, z-1/2' 
 
_cell_length_a    18.8872 
_cell_length_b    24.4940 
_cell_length_c    15.4417 
_cell_angle_alpha  90.000 
_cell_angle_beta  119.955 
_cell_angle_gamma  90.000 
 
_shelx_F_squared_multiplier     1.000 
 
loop_ 
 _refln_index_h 
 _refln_index_k 
 _refln_index_l 
 _refln_F_squared_calc 
 _refln_F_squared_meas 
 _refln_F_squared_sigma 
 _refln_observed_status 
   2   0   0    51400.55    52212.31   1674.01 o 
   4   0   0   266211.03   272365.41  11519.35 o 
   6   0   0    13958.79    13940.06    330.59 o 
   8   0   0    76596.89    72263.37   1544.09 o 
  10   0   0       73.97      175.66     46.47 o 
  12   0   0    71378.22    70409.77   1535.80 o 
  14   0   0       57.02       56.60     55.63 o 
  16   0   0     4669.83     4985.26    204.27 o 
  18   0   0      640.16      736.89    101.90 o 
  20   0   0    18982.54    18323.26    527.66 o 
   1   1   0      309.24      -40.28     26.85 o 
   3   1   0    43962.21    43931.04    985.20 o 
   5   1   0    31158.65    30272.93    467.45 o 
   7   1   0    69069.59    67231.28   1182.15 o 
   9   1   0    48289.24    48415.69    750.25 o 
  11   1   0    38757.97    36883.37    592.67 o 
  13   1   0     8777.02     8360.56    184.25 o 
  15   1   0     6705.48     6279.52    160.69 o 
  17   1   0    19105.71    18826.57    361.66 o 
  19   1   0    11396.48    11407.31    260.74 o 
  21   1   0     4505.58     4633.68    204.17 o 
   0   2   0   157020.02   155272.17  10583.44 o 
   2   2   0   235727.64   221905.47   6093.68 o 
   4   2   0      583.70      657.77     70.32 o 
   6   2   0   170771.42   166196.44   2655.31 o 
   8   2   0    32479.66    32710.72    516.51 o 
  10   2   0   113183.51   108245.14   2170.98 o 
  12   2   0      889.66      855.51     58.05 o 
  14   2   0    53702.38    50001.45    801.78 o 
  16   2   0     5654.84     5620.51    154.51 o 
  18   2   0    25106.61    24740.95    456.14 o 
  20   2   0       29.79      303.45     79.45 o 
   1   3   0     2383.93     2152.09     60.32 o 
   3   3   0      329.24      342.72     31.25 o 
   5   3   0    12563.80    12581.62    209.49 o 
   7   3   0      316.35      457.60     89.06 o 
   9   3   0    64334.88    64508.00    983.92 o 
  11   3   0    12452.21    13085.12    244.60 o 
  13   3   0    13067.34    13038.27    253.90 o 
  15   3   0     1682.13     1611.45     86.99 o 
  17   3   0    55264.26    53422.62    869.94 o 
  19   3   0    10097.51     9724.72    292.29 o 
  21   3   0    18109.30    18763.80    489.60 o 
   0   4   0   541861.25   476659.31  14231.79 o 
   2   4   0    20463.26    22193.26    790.16 o 
   4   4   0    43969.84    42605.57    644.76 o 
   6   4   0    10955.99    10373.98    195.94 o 
   8   4   0   116220.52   116701.95   2144.47 o 
  10   4   0     6235.22     6222.06    155.59 o 
  12   4   0    65989.40    64943.82   1008.43 o 
  14   4   0     1846.95     1638.97     84.37 o 
  16   4   0    11049.85    10757.52    267.81 o 
  18   4   0      172.12      509.99     80.63 o 
  20   4   0    11120.81    11324.52    340.77 o 
   1   5   0    48786.73    48009.41    711.54 o 
   3   5   0    79466.60    78249.72   2492.61 o 
   5   5   0     2335.99     2525.42     77.68 o 
   7   5   0    66246.96    68200.70   1029.18 o 
   9   5   0    14844.26    14914.13    313.90 o 
  11   5   0    33987.87    33906.79    678.44 o 
  13   5   0     1445.14     1370.07     95.25 o 
  15   5   0    25789.93    25199.56    484.03 o 
  17   5   0     5866.60     5603.96    182.76 o 
  19   5   0    34870.16    34651.02    769.59 o 
   0   6   0    51183.45    54722.18   1148.63 o 
   2   6   0   578628.25   584713.25  12856.83 o 
   4   6   0    18369.35    21114.62    330.61 o 
   6   6   0   108242.17   106738.38   1588.89 o 
   8   6   0    25896.31    26033.92    420.66 o 
  10   6   0    74746.78    73960.20   1130.25 o 
  12   6   0    12115.00    12221.25    239.62 o 
  14   6   0    11577.98    11323.86    236.25 o 
  16   6   0      322.69      473.40     67.97 o 
  18   6   0     9105.09     8997.44    373.41 o 
  20   6   0       18.45      280.91    142.52 o 
   1   7   0    17746.49    19312.88    308.18 o 
   3   7   0    11722.25    12230.43    225.67 o 
   5   7   0    47948.36    50982.94    770.21 o 
   7   7   0       39.48      102.83     27.33 o 
   9   7   0    56723.62    56419.71    869.07 o 
  11   7   0    24449.00    24218.99    411.48 o 
  13   7   0    28121.33    27821.21    476.07 o 
  15   7   0      596.48      786.56     76.26 o 
  17   7   0    18370.43    17639.08    443.51 o 
  19   7   0     2581.22     2485.45    163.80 o 
   0   8   0    41947.31    38359.27    819.25 o 
   2   8   0    88293.64    91640.13   1495.82 o 
   4   8   0   171837.11   176669.86   3208.19 o 
   6   8   0    37549.29    37781.17    869.89 o 
   8   8   0   145269.50   144378.69   2431.27 o 
  10   8   0    24081.57    24328.89    407.22 o 
  12   8   0    14626.90    14156.35    268.65 o 
  14   8   0     3438.02     3820.56    199.85 o 
  16   8   0    14044.92    13791.27    366.84 o 
  18   8   0       31.45      342.63    183.33 o 
  20   8   0     4397.19     4560.11    214.58 o 
   1   9   0    10027.87    10401.33    174.75 o 
   3   9   0    12732.94    12465.74    234.18 o 
   5   9   0     3146.36     3064.53     86.86 o 
   7   9   0    30234.59    31176.40    493.21 o 
   9   9   0     1787.85     1806.24     67.87 o 
  11   9   0    59933.19    58165.05   1116.38 o 
  13   9   0     1197.55     1221.72     85.05 o 
  15   9   0    42198.08    44248.42    919.46 o 
  17   9   0      105.72      225.69     71.05 o 
  19   9   0    29311.12    30355.92    701.35 o 
   0  10   0    56377.37    54034.71   1148.87 o 
   2  10   0    53708.20    51150.99   1198.41 o 
   4  10   0    20788.81    20429.37    385.74 o 
   6  10   0    38117.23    37459.29    649.57 o 
   8  10   0    12635.29    12773.98    239.01 o 
  10  10   0    70478.92    67378.06   1086.86 o 
  12  10   0     2699.94     2818.04    111.31 o 
  14  10   0     1490.43     1559.37    114.50 o 
  16  10   0     2773.10     3103.91    163.55 o 
  18  10   0     5023.49     5492.87    223.19 o 
  20  10   0      430.37      549.07    140.50 o 
   1  11   0    77177.45    80002.52   1191.69 o 
   3  11   0    27816.17    29979.92    521.04 o 
   5  11   0    61649.42    64932.82   1415.24 o 
   7  11   0       43.69       79.70     30.13 o 
   9  11   0    45578.98    45657.03    798.52 o 
  11  11   0      395.93      580.88     58.44 o 
  13  11   0    28332.38    28228.44    617.92 o 
  15  11   0      188.10      279.83     70.90 o 
  17  11   0    23598.95    23616.24    564.65 o 
  19  11   0      561.86      594.60    101.77 o 
   0  12   0    45471.93    43878.78    947.46 o 
   2  12   0    90429.06    91246.63   1357.24 o 
   4  12   0    34984.44    37029.55    640.79 o 
   6  12   0    13347.56    13222.80    264.03 o 
   8  12   0     8520.41     8356.21    192.24 o 
  10  12   0     9900.10    10100.79    229.98 o 
  12  12   0     3044.89     2938.22    197.66 o 
  14  12   0     2638.44     2582.96    150.40 o 
  16  12   0     5070.19     5532.32    273.66 o 
  18  12   0     1350.48     1617.69    136.31 o 
   1  13   0    21811.24    21909.04    352.90 o 
   3  13   0    30824.67    31054.50    544.68 o 
   5  13   0     2223.54     2494.20     85.19 o 
   7  13   0    19105.38    19975.64    379.75 o 
   9  13   0     1815.79     1581.26     82.23 o 
  11  13   0    70392.30    69019.20   1341.31 o 
  13  13   0     1639.78     1634.36    148.30 o 
  15  13   0    25264.13    25228.62    585.28 o 
  17  13   0        1.64       88.92     70.58 o 
  19  13   0     8284.02     7578.29    277.09 o 
   0  14   0    96249.35    95709.73   2023.06 o 
   2  14   0     6304.45     6087.23    123.17 o 
   4  14   0    25578.26    25520.42    461.49 o 
   6  14   0     4791.24     4834.11    130.77 o 
   8  14   0    34871.95    34372.88    619.08 o 
  10  14   0    13462.67    13337.18    331.20 o 
  12  14   0    10027.11    10387.04    287.47 o 
  14  14   0      146.54      574.13    425.22 o 
  16  14   0     4512.01     4960.03    205.04 o 
  18  14   0       33.98      528.74    363.51 o 
   1  15   0    21256.27    21054.84    345.60 o 
   3  15   0       13.08       24.70     28.34 o 
   5  15   0     9362.01    10095.59    217.28 o 
   7  15   0     1237.77     1357.78     87.29 o 
   9  15   0    16513.65    16030.67    378.69 o 
  11  15   0     7026.16     6713.33    215.84 o 
  13  15   0    11156.23    12832.41    942.34 o 
  15  15   0       71.88       53.42     63.76 o 
  17  15   0    21730.37    22139.23    551.93 o 
   0  16   0    13949.02    13851.96    360.54 o 
   2  16   0    63191.82    62893.03    957.25 o 
   4  16   0      534.68      679.64     53.12 o 
   6  16   0    16312.61    16241.60    323.30 o 
   8  16   0     2459.45     2625.56    123.59 o 
  10  16   0     5502.46     5897.68    195.32 o 
  12  16   0     1260.07     1489.78    183.88 o 
  14  16   0     7226.90     7272.22    246.21 o 
  16  16   0      153.79      732.41    497.81 o 
  18  16   0     5443.60     5532.92    271.28 o 
   1  17   0     3710.56     3910.55     97.57 o 
   3  17   0    18401.02    18255.92    350.68 o 
   5  17   0        6.70       39.57     65.07 o 
   7  17   0    10864.70    11084.40    282.99 o 
   9  17   0      380.92      339.85     64.86 o 
  11  17   0     7314.78     7350.72    270.21 o 
  13  17   0     3472.25     3649.43    244.83 o 
  15  17   0     3761.97     3949.44    245.33 o 
  17  17   0       22.24       27.61     73.48 o 
   0  18   0    60785.05    60547.22   1313.76 o 
   2  18   0     1221.95     1250.35     70.15 o 
   4  18   0    17400.72    16648.34    329.71 o 
   6  18   0      441.93      520.09     67.37 o 
   8  18   0    27540.79    27343.39    588.76 o 
  10  18   0     4907.44     5383.15    339.07 o 
  12  18   0     5583.22     5721.17    208.11 o 
  14  18   0      827.92     2517.06    327.64 o 
  16  18   0     2109.93     2084.14    157.19 o 
   1  19   0     8621.53     8234.67    190.92 o 
   3  19   0       58.32       55.92     36.13 o 
   5  19   0    17220.27    16885.38    340.19 o 
   7  19   0      177.44      152.87     53.78 o 
   9  19   0    15681.63    15018.09    373.30 o 
  11  19   0      423.13      660.28     86.52 o 
  13  19   0     2021.08     2836.61    280.60 o 
  15  19   0      435.05      450.98     89.68 o 
  17  19   0     2311.32     2323.56    171.13 o 
   0  20   0    15800.55    15270.27    501.21 o 
   2  20   0    40865.46    39295.64    697.58 o 
   4  20   0    18642.73    17488.78    349.84 o 
   6  20   0    10470.71    11560.42    297.74 o 
   8  20   0     5889.99     5665.86    194.13 o 
  10  20   0     6469.58     6453.75    217.16 o 
  12  20   0     2349.47     3047.21    519.12 o 
  14  20   0     3852.19     3702.85    187.64 o 
  16  20   0    14092.21    14743.99    435.34 o 
   1  21   0      488.94      402.96     62.47 o 
   3  21   0     5244.23     5022.46    172.03 o 
   5  21   0      165.57      165.01     53.89 o 
   7  21   0    11838.23    10986.99    295.14 o 
   9  21   0      216.78      173.65    109.90 o 
  11  21   0     2389.25     2968.71    239.28 o 
  13  21   0      498.95      776.05    141.41 o 
  15  21   0      886.23     1230.37    125.54 o 
   0  22   0    37624.91    35612.43   1037.23 o 
   2  22   0    11253.94    10752.99    241.75 o 
   4  22   0    12927.71    12689.99    317.87 o 
   6  22   0     5856.27     5798.58    194.96 o 
   8  22   0     5893.52     6016.15    279.27 o 
  10  22   0     4231.78     4606.55    387.11 o 
  12  22   0     5130.91     5534.71    212.96 o 
  14  22   0     2252.10     2682.35    196.02 o 
   1  23   0     6880.71     7193.27    215.06 o 
   3  23   0       39.46        0.88     59.44 o 
   5  23   0     3425.55     3216.25    143.54 o 
   7  23   0      416.84      473.51     87.67 o 
   9  23   0      136.70      319.78     71.32 o 
  11  23   0      280.90     1398.33    169.41 o 
  13  23   0     1606.94     1947.25    171.25 o 
   0  24   0     6650.22     6449.81    287.39 o 
   2  24   0     7758.57     7348.12    265.79 o 
   4  24   0    16398.39    15520.37    451.73 o 
   6  24   0     9330.83     9120.01    265.55 o 
   8  24   0     7133.69     7211.83    238.54 o 
  10  24   0     7055.82     7200.51    244.38 o 
  12  24   0     8953.93     9399.03    641.65 o 
   1  25   0      154.13      194.29     81.53 o 
   3  25   0     3725.68     3490.48    179.12 o 
   5  25   0      127.98       72.10     72.08 o 
   7  25   0      575.33      657.42     87.57 o 
   9  25   0      659.62     1861.87    186.67 o 
  11  25   0     1118.19     1312.30    123.15 o 
  13  25   0      581.87     1462.22    449.92 o 
   0  26   0     5245.59     5035.70    399.17 o 
   2  26   0     6944.29     6872.79    265.53 o 
   4  26   0     1152.43     1143.66    122.02 o 
   6  26   0    13787.27    13765.12    431.94 o 
   8  26   0     1346.29     1411.45    139.02 o 
  10  26   0     5959.39     5958.84    224.22 o 
  12  26   0     1926.60     2338.64    164.09 o 
   1  27   0     3685.95     3131.34    386.88 o 
   3  27   0      223.72      226.61     82.13 o 
   5  27   0     1581.35     1671.27    151.86 o 
   7  27   0       19.91      -41.05     96.37 o 
   9  27   0       43.11      269.62    167.95 o 
  11  27   0      686.61     1446.71    270.60 o 
   0  28   0    24641.26    24135.55   1173.14 o 
   2  28   0       37.18       12.81     89.63 o 
   4  28   0     5571.18     5139.49    328.24 o 
   6  28   0      105.45        2.32     75.13 o 
   8  28   0     3829.71     3975.42    219.31 o 
  10  28   0      908.89      967.65    116.12 o 
   1  29   0     3251.17     3291.82    391.24 o 
   3  29   0    12202.41    12380.54    520.43 o 
   5  29   0     1823.80     1662.85    255.59 o 
   7  29   0     2977.09     3004.14    210.77 o 
   0  30   0      668.73     1042.21    243.19 o 
   2  30   0     8910.51     8921.77    427.48 o 
   4  30   0       16.89       97.46    109.68 o 
   6  30   0     8213.47     7507.80    310.39 o 
   1  31   0     1892.58     2031.89    270.52 o 
   3  31   0     3910.02     4290.62    293.81 o 
 -21   1   1     3780.25     3780.13    192.18 o 
 -19   1   1     6561.26     6739.60    231.42 o 
 -17   1   1     3055.78     3093.16    115.76 o 
 -15   1   1    15039.41    14115.50    279.05 o 
 -13   1   1    19198.09    18243.44    328.62 o 
 -11   1   1    24282.48    23967.52    402.59 o 
  -9   1   1     6113.44     5496.16    119.77 o 
  -7   1   1    37392.16    35721.95    753.15 o 
  -5   1   1     1175.14     1084.83     40.68 o 
  -3   1   1     4692.89     4522.93     99.75 o 
  -1   1   1   160230.20   134794.48   5184.65 o 
   1   1   1    50774.78    50740.41   1690.26 o 
   3   1   1   183760.80   184549.83   8168.93 o 
   5   1   1    34639.30    33284.90    512.31 o 
   7   1   1     5315.14     5178.65    111.50 o 
   9   1   1    17812.80    17381.50    300.44 o 
  11   1   1    12395.88    12089.29    232.14 o 
  13   1   1    17515.13    16853.44    312.94 o 
  15   1   1     7528.33     7454.98    182.32 o 
  17   1   1     1562.94     1881.07    130.37 o 
  19   1   1     4635.34     4870.46    216.54 o 
 -20   2   1     1844.60     2110.73    120.56 o 
 -18   2   1     2523.85     2842.66    260.03 o 
 -16   2   1       43.09       36.33     40.56 o 
 -14   2   1     2406.98     2103.21     91.86 o 
 -12   2   1      340.18      420.67     45.74 o 
 -10   2   1     1779.28     1975.76     74.12 o 
  -8   2   1     1124.72     1131.59     49.86 o 
  -6   2   1     7059.01     7134.26    133.06 o 
  -4   2   1     6166.17     6578.45    130.99 o 
  -2   2   1      415.27      258.93     35.08 o 
   0   2   1      482.33      554.53     28.00 o 
   2   2   1    29321.14    30082.14    539.72 o 
   4   2   1     4964.50     4972.92    171.83 o 
   6   2   1    98566.16   102491.66   1523.04 o 
   8   2   1     2474.67     2325.90     71.20 o 
  10   2   1     2735.06     2827.17     87.52 o 
  12   2   1     2404.21     2256.75     87.29 o 
  14   2   1     6019.52     5446.55    145.20 o 
  16   2   1     1487.24     1381.78     86.89 o 
  18   2   1     1191.27     1412.11    110.06 o 
  20   2   1       64.53      365.13    100.77 o 
 -21   3   1      149.90      330.48    155.41 o 
 -19   3   1     2343.24     2198.12    112.25 o 
 -17   3   1        8.17       49.94     44.81 o 
 -15   3   1    32582.87    31249.70    531.14 o 
 -13   3   1    19107.84    18340.54    330.74 o 
 -11   3   1    24352.18    24167.50    405.66 o 
  -9   3   1    10169.19    10201.00    191.05 o 
  -7   3   1    16686.84    15644.59    291.15 o 
  -5   3   1    24027.69    25128.97    390.80 o 
  -3   3   1    41669.47    44567.30    741.45 o 
  -1   3   1    61814.43    64156.96    942.26 o 
   1   3   1      270.36      390.58     43.79 o 
   3   3   1       78.44       32.31     18.03 o 
   5   3   1    24804.42    26141.37    501.17 o 
   7   3   1    30785.90    30147.67    475.50 o 
   9   3   1     5665.09     6277.61    136.41 o 
  11   3   1     9259.60     9489.70    193.75 o 
  13   3   1     3038.37     2830.00     99.43 o 
  15   3   1     3835.91     3708.36    122.35 o 
  17   3   1     3310.14     3537.43    177.25 o 
  19   3   1     4385.57     5006.37    360.48 o 
 -20   4   1      682.88     1594.58    369.23 o 
 -18   4   1      758.93      961.85     90.97 o 
 -16   4   1    18091.31    17225.16    330.24 o 
 -14   4   1     1544.25     1533.04     80.16 o 
 -12   4   1    10780.86    10960.43    216.86 o 
 -10   4   1     6706.30     6171.84    151.98 o 
  -8   4   1    54114.61    57897.09    881.76 o 
  -6   4   1     9281.68     9422.15    166.71 o 
  -4   4   1    85543.99    87546.84   1294.28 o 
  -2   4   1      331.30      158.39     38.94 o 
   0   4   1    44936.16    44288.88    809.01 o 
   2   4   1     1998.18     2684.24    231.04 o 
   4   4   1    56333.30    54910.71   1148.91 o 
   6   4   1      149.24      189.45     24.72 o 
   8   4   1     2317.25     2267.84     86.74 o 
  10   4   1      174.56      200.27     34.58 o 
  12   4   1      209.74      221.87     44.54 o 
  14   4   1        2.56       28.49     40.96 o 
  16   4   1     8706.34     8988.69    228.55 o 
  18   4   1      152.97      359.27     78.55 o 
  20   4   1     7231.81     8009.05    434.46 o 
 -21   5   1    16066.56    16796.93    612.77 o 
 -19   5   1     1179.87     1121.83     98.41 o 
 -17   5   1    14948.78    15035.77    330.06 o 
 -15   5   1     2474.86     2478.62    194.68 o 
 -13   5   1     5159.71     5215.95    153.98 o 
 -11   5   1      298.40      271.04     38.61 o 
  -9   5   1    11408.71    11268.33    207.28 o 
  -7   5   1     1256.27     1368.48     54.17 o 
  -5   5   1     5907.04     7256.16    130.97 o 
  -3   5   1    87058.33    89826.67   1616.39 o 
  -1   5   1    26885.56    27011.22    407.75 o 
   1   5   1    95659.29    99813.20   2793.43 o 
   3   5   1    36244.93    38290.02    640.43 o 
   5   5   1    15623.17    14884.05    245.29 o 
   7   5   1     3616.30     3571.52     87.66 o 
   9   5   1    20528.82    20619.84    348.39 o 
  11   5   1     3053.72     3034.61    118.44 o 
  13   5   1    31305.56    28390.22    686.55 o 
  15   5   1      575.23      649.37     91.47 o 
  17   5   1     7539.87     7546.69    251.12 o 
  19   5   1      464.87     1095.58    194.72 o 
 -20   6   1     2487.26     2826.72    199.59 o 
 -18   6   1    13053.05    13567.22    525.15 o 
 -16   6   1     2692.60     2363.91    103.68 o 
 -14   6   1    17397.48    16837.14    317.03 o 
 -12   6   1     1018.32      917.09     59.81 o 
 -10   6   1    27307.29    27107.21    446.70 o 
  -8   6   1     2406.23     2478.07     77.02 o 
  -6   6   1    46064.94    46520.13    708.62 o 
  -4   6   1      300.55      446.91     43.35 o 
  -2   6   1    12315.64    11831.70    213.34 o 
   0   6   1       20.91       95.89     20.32 o 
   2   6   1    77963.30    75557.23   1223.91 o 
   4   6   1       73.63      173.57     25.83 o 
   6   6   1    83960.17    88483.16   1321.81 o 
   8   6   1       43.27       66.19     26.67 o 
  10   6   1     1260.36     1330.15     65.12 o 
  12   6   1      411.20      417.32     47.46 o 
  14   6   1    12684.27    12230.50    404.28 o 
  16   6   1        3.66      105.44     71.30 o 
  18   6   1     5099.23     5523.90    241.31 o 
  20   6   1      503.36     1105.91    171.06 o 
 -21   7   1     1016.13     1224.69    127.93 o 
 -19   7   1     1992.17     1924.08    144.75 o 
 -17   7   1      180.82      478.39    130.18 o 
 -15   7   1    28869.38    28657.00    497.39 o 
 -13   7   1      395.05      355.79     46.41 o 
 -11   7   1    36647.29    35324.29    572.23 o 
  -9   7   1      263.36      238.13     31.92 o 
  -7   7   1    32315.91    31921.60    501.38 o 
  -5   7   1    10433.50    11431.77    193.45 o 
  -3   7   1   190077.59   182500.97   5458.83 o 
  -1   7   1    23454.55    23835.54    365.73 o 
   1   7   1     8814.30     9935.51    313.70 o 
   3   7   1     8624.74     8741.17    249.39 o 
   5   7   1     4535.49     4686.81     96.01 o 
   7   7   1    28321.41    29360.59    467.70 o 
   9   7   1      719.69      820.43     68.89 o 
  11   7   1     4627.83     4500.83    128.88 o 
  13   7   1     9029.57     9125.36    200.17 o 
  15   7   1     4199.81     4175.85    184.88 o 
  17   7   1      871.03     1782.08    471.08 o 
  19   7   1     6028.19     5845.23    233.15 o 
 -20   8   1     5239.04     6402.30    408.90 o 
 -18   8   1      949.82      908.76    104.05 o 
 -16   8   1    16274.99    16725.86    368.92 o 
 -14   8   1     3014.15     2968.51    121.61 o 
 -12   8   1    14039.43    13336.42    255.42 o 
 -10   8   1     8987.54     8706.97    176.72 o 
  -8   8   1    33822.50    34342.65    542.28 o 
  -6   8   1      927.04     1011.14     40.25 o 
  -4   8   1    74529.52    76451.25   1261.13 o 
  -2   8   1      436.59      614.39     32.08 o 
   0   8   1   120643.59   123618.44   1819.59 o 
   2   8   1     1028.02     1328.99     47.46 o 
   4   8   1   201605.17   196973.92   5297.64 o 
   6   8   1     3552.56     3598.55     83.85 o 
   8   8   1    96061.48    97102.54   1600.62 o 
  10   8   1      541.65      600.08     47.41 o 
  12   8   1     5872.26     5736.59    143.63 o 
  14   8   1       56.06      153.58     59.64 o 
  16   8   1     6461.80     7003.86    239.85 o 
  18   8   1       21.80      -34.61     67.11 o 
 -19   9   1      676.76      861.61    105.30 o 
 -17   9   1    14190.34    13893.11    374.50 o 
 -15   9   1     1402.54     1565.05    100.03 o 
 -13   9   1      454.99      401.18     58.76 o 
 -11   9   1     7614.14     7288.27    160.39 o 
  -9   9   1    11563.40    11419.31    211.78 o 
  -7   9   1       43.85      113.61     45.70 o 
  -5   9   1   135761.27   144435.28   3212.60 o 
  -3   9   1    54365.36    60619.64    961.33 o 
  -1   9   1      468.06      426.51     37.27 o 
   1   9   1      376.88      474.80     25.78 o 
   3   9   1     4669.70     5306.98    120.82 o 
   5   9   1     7541.89     7774.89    143.72 o 
   7   9   1       98.69      185.29     38.09 o 
   9   9   1    14637.25    14795.96    264.51 o 
  11   9   1      295.34      240.58     39.64 o 
  13   9   1     7497.49     7569.09    232.34 o 
  15   9   1     1138.41     1017.59    146.70 o 
  17   9   1     7984.96     7852.91    263.87 o 
  19   9   1     2524.31     2877.20    179.73 o 
 -20  10   1     2298.39     2221.81    162.26 o 
 -18  10   1    11720.09    12258.14    353.55 o 
 -16  10   1     5185.16     5234.26    200.79 o 
 -14  10   1    28514.09    28219.95    546.42 o 
 -12  10   1     1723.46     1806.23     96.03 o 
 -10  10   1    76804.67    74751.47   1249.11 o 
  -8  10   1      317.46      368.32     30.32 o 
  -6  10   1    96338.16    96976.43   1604.45 o 
  -4  10   1    10314.13    10710.82    211.14 o 
  -2  10   1    92596.61    92812.96   1377.82 o 
   0  10   1     7774.81     8625.47    151.61 o 
   2  10   1   102037.39   103854.76   1536.99 o 
   4  10   1       14.11       72.52     27.47 o 
   6  10   1   126591.19   128285.01   1904.89 o 
   8  10   1     5713.39     5123.91    135.10 o 
  10  10   1    59312.50    57496.64    994.54 o 
  12  10   1     1822.01     1828.85    133.99 o 
  14  10   1    35028.02    35096.60    751.77 o 
  16  10   1      578.63      634.27     91.74 o 
  18  10   1    14638.06    15146.48    474.29 o 
 -19  11   1     3541.36     3506.38    186.94 o 
 -17  11   1     6612.73     6714.04    237.78 o 
 -15  11   1    12834.19    13291.19    354.23 o 
 -13  11   1    58890.41    56874.35   1004.79 o 
 -11  11   1    11392.89    11589.92    316.43 o 
  -9  11   1    11839.25    11540.72    213.59 o 
  -7  11   1     2838.04     3451.24    103.37 o 
  -5  11   1     1126.71      976.16     55.84 o 
  -3  11   1       76.99      136.09     26.23 o 
  -1  11   1       75.76       50.73     18.05 o 
   1  11   1     9864.67    10804.88    185.80 o 
   3  11   1    19855.79    21893.38    392.21 o 
   5  11   1      636.43      929.84    116.34 o 
   7  11   1      603.69      666.63     38.76 o 
   9  11   1     4065.12     3813.69    119.10 o 
  11  11   1     7318.83     7674.82    227.01 o 
  13  11   1     4745.47     4599.86    201.86 o 
  15  11   1    11255.80    11421.16    324.81 o 
  17  11   1     5367.34     5610.42    222.25 o 
  19  11   1     6626.74     6920.02    263.84 o 
 -20  12   1     4013.87     3726.03    207.81 o 
 -18  12   1     5326.14     5451.96    221.38 o 
 -16  12   1    13874.53    14098.38    501.38 o 
 -14  12   1     6704.70     6909.58    228.24 o 
 -12  12   1   116988.36   112904.53   2628.78 o 
 -10  12   1     1475.08     1645.45     87.06 o 
  -8  12   1    94400.06    96638.12   1612.71 o 
  -6  12   1     1343.42     1435.17    123.54 o 
  -4  12   1   123717.71   125905.79   2063.87 o 
  -2  12   1      371.48      603.34     54.23 o 
   0  12   1   179081.77   176996.55   2606.03 o 
   2  12   1       14.63       47.63     21.83 o 
   4  12   1    84701.33    90256.39   1494.95 o 
   6  12   1      113.25      214.40     33.63 o 
   8  12   1    44266.82    45051.70    786.57 o 
  10  12   1      275.39      310.01     59.44 o 
  12  12   1    41975.39    40617.91    837.00 o 
  14  12   1     2177.67     2233.91    141.71 o 
  16  12   1    14988.25    15151.79    450.56 o 
  18  12   1        4.74       17.81     71.19 o 
 -19  13   1    12305.22    13144.75    385.68 o 
 -17  13   1     6794.73     7157.59    336.06 o 
 -15  13   1    17866.55    18171.35    451.52 o 
 -13  13   1    16378.76    16629.16    408.75 o 
 -11  13   1    21636.12    21773.49    477.38 o 
  -9  13   1     2413.56     2430.45     95.16 o 
  -7  13   1     5722.41     6287.85    253.22 o 
  -5  13   1    34668.59    38185.54    664.59 o 
  -3  13   1      813.10     1200.79     59.66 o 
  -1  13   1     1655.36     1849.11     62.70 o 
   1  13   1    13179.43    13301.62    227.31 o 
   3  13   1       87.68       53.39     26.06 o 
   5  13   1     2849.13     2994.50     92.24 o 
   7  13   1     6529.91     6723.81    163.05 o 
   9  13   1      209.34      210.97     53.37 o 
  11  13   1    44997.12    44816.65    908.89 o 
  13  13   1     1415.77     1650.28    136.19 o 
  15  13   1    12360.67    12176.28    344.78 o 
  17  13   1     6399.45     6688.71    248.75 o 
 -18  14   1     9813.66    10801.69    403.22 o 
 -16  14   1      186.06      346.81     80.58 o 
 -14  14   1    25373.72    25005.05    573.12 o 
 -12  14   1      223.11      354.76     78.40 o 
 -10  14   1    39889.57    39502.95    739.74 o 
  -8  14   1      263.96      252.35     42.89 o 
  -6  14   1    53055.38    55226.48    945.63 o 
  -4  14   1     2315.61     2129.56     78.67 o 
  -2  14   1   119937.87   115631.05   1910.32 o 
   0  14   1     1935.38     1601.54     55.75 o 
   2  14   1   111580.08   109758.56   1635.29 o 
   4  14   1       95.45      319.07     52.09 o 
   6  14   1    69993.91    68307.12   1155.10 o 
   8  14   1     9224.66     9073.49    279.26 o 
  10  14   1    58063.71    57975.88   1143.21 o 
  12  14   1     4156.45     4223.68    168.86 o 
  14  14   1    21389.22    21221.80    510.48 o 
  16  14   1     1043.59     1133.52    117.04 o 
  18  14   1     3492.86     3199.95    193.36 o 
 -19  15   1     7482.96     7939.47    287.09 o 
 -17  15   1    23890.92    23719.76    575.06 o 
 -15  15   1     4625.94     5099.67    203.76 o 
 -13  15   1    33463.38    33562.99    724.27 o 
 -11  15   1     4517.00     5109.13    179.68 o 
  -9  15   1     5394.18     5545.50    155.00 o 
  -7  15   1     9425.46     9977.40    222.07 o 
  -5  15   1    48107.24    50608.08    869.18 o 
  -3  15   1      472.38      590.19     37.04 o 
  -1  15   1     7670.00     7599.43    148.86 o 
   1  15   1     2468.88     2520.01     71.08 o 
   3  15   1    16760.85    16954.78    323.94 o 
   5  15   1    14128.14    14301.03    285.94 o 
   7  15   1     3502.41     3822.59    154.05 o 
   9  15   1     8653.15     8782.98    246.09 o 
  11  15   1     9882.43    10101.65    281.80 o 
  13  15   1     3492.10     3627.09    193.17 o 
  15  15   1     3864.04     3958.36    263.60 o 
  17  15   1    20421.92    21089.65    534.41 o 
 -18  16   1      748.83      835.47    110.69 o 
 -16  16   1     5543.10     5518.64    265.24 o 
 -14  16   1     1172.90     1506.62    122.04 o 
 -12  16   1    37525.77    37093.01    902.90 o 
 -10  16   1     5006.93     5104.45    178.38 o 
  -8  16   1    22660.29    23160.85    443.47 o 
  -6  16   1    19459.74    20440.86    391.98 o 
  -4  16   1    75702.28    71334.49   1705.17 o 
  -2  16   1    21836.15    21984.93    363.19 o 
   0  16   1    87712.73    86503.15   1302.38 o 
   2  16   1     7939.31     7370.31    146.04 o 
   4  16   1    58466.21    60526.45   1030.23 o 
   6  16   1    14087.76    13753.18    325.93 o 
   8  16   1    57951.66    58182.72   1140.65 o 
  10  16   1     1323.36     1264.96    101.60 o 
  12  16   1    46263.76    46624.99   1145.36 o 
  14  16   1      452.86      539.19    108.17 o 
  16  16   1    17503.28    18534.94    482.20 o 
 -17  17   1      838.25      956.44    114.94 o 
 -15  17   1    30483.03    29459.26    672.55 o 
 -13  17   1     4317.37     4636.02    186.83 o 
 -11  17   1    51826.51    51660.36   1039.95 o 
  -9  17   1      138.16       55.44     50.62 o 
  -7  17   1    24887.95    25901.98    486.30 o 
  -5  17   1        0.46       33.10     40.65 o 
  -3  17   1     4067.96     3830.83    139.52 o 
  -1  17   1      341.90      450.09     38.41 o 
   1  17   1     8609.39     8495.32    166.21 o 
   3  17   1     4349.60     4863.50    268.78 o 
   5  17   1     4750.02     4623.64    154.20 o 
   7  17   1     2714.80     2652.16    137.56 o 
   9  17   1     2590.80     2523.21    131.22 o 
  11  17   1    16370.13    16042.48    399.39 o 
  13  17   1      533.13     1048.03    150.36 o 
  15  17   1    14670.87    14467.41    400.70 o 
  17  17   1     2709.29     2776.40    184.20 o 
 -18  18   1     4791.73     4959.55    225.16 o 
 -16  18   1       96.72       99.93     82.51 o 
 -14  18   1    17505.96    17650.29    450.64 o 
 -12  18   1     2379.95     2507.81    281.33 o 
 -10  18   1    67620.57    66249.51   1299.26 o 
  -8  18   1     1475.61     1495.47    136.92 o 
  -6  18   1    57016.67    57895.04    999.97 o 
  -4  18   1     1921.35     1806.49     85.56 o 
  -2  18   1   110851.29   108483.84   1626.33 o 
   0  18   1    19196.00    18191.51    312.00 o 
   2  18   1    93688.11    91803.85   1534.78 o 
   4  18   1    15345.55    15246.30    396.48 o 
   6  18   1    52112.93    51436.71   1015.32 o 
   8  18   1    18288.06    18976.60    439.84 o 
  10  18   1    34008.28    33814.64    720.96 o 
  12  18   1    11319.59    11075.29    315.21 o 
  14  18   1    18390.52    18561.50    649.23 o 
  16  18   1     1576.99     1659.95    144.35 o 
 -17  19   1    22123.29    23361.11    583.54 o 
 -15  19   1     1122.79     1254.83    163.90 o 
 -13  19   1    23716.11    23387.49    664.21 o 
 -11  19   1     1589.47     1818.71    251.80 o 
  -9  19   1    32778.00    33795.63    713.02 o 
  -7  19   1     1657.81     1689.74    107.41 o 
  -5  19   1    39431.62    40405.27    719.14 o 
  -3  19   1     1045.77     1023.24     67.16 o 
  -1  19   1     1451.06     1362.36     63.20 o 
   1  19   1     4597.46     4891.58    134.73 o 
   3  19   1    20343.10    19677.38    380.11 o 
   5  19   1    15545.90    15363.37    363.23 o 
   7  19   1     1942.64     1846.23    115.20 o 
   9  19   1    43012.41    41990.11    866.36 o 
  11  19   1     3177.31     3122.36    194.93 o 
  13  19   1    16767.19    16427.83    425.80 o 
  15  19   1      329.28      615.42     97.87 o 
 -16  20   1     6314.56     6186.98    246.47 o 
 -14  20   1     3729.53     3728.74    184.66 o 
 -12  20   1    13939.64    13439.23    416.07 o 
 -10  20   1     3908.27     3991.91    167.41 o 
  -8  20   1    27638.35    28429.60    736.72 o 
  -6  20   1     4761.15     4936.57    146.48 o 
  -4  20   1    47698.00    46977.27    826.31 o 
  -2  20   1    22785.88    22241.02    422.14 o 
   0  20   1    77470.18    74623.86   1262.74 o 
   2  20   1    26217.04    25233.45    472.08 o 
   4  20   1    51579.70    51733.01   1020.32 o 
   6  20   1    26049.25    26790.28    579.92 o 
   8  20   1    50831.23    52988.52   1063.76 o 
  10  20   1     3404.20     3675.26    162.26 o 
  12  20   1    13071.47    12860.97    354.19 o 
  14  20   1     1409.52     1359.10    142.82 o 
 -15  21   1    28526.12    28039.45    660.28 o 
 -13  21   1      292.20      457.51     87.07 o 
 -11  21   1    19903.75    20922.42    496.63 o 
  -9  21   1      293.96      340.69     71.23 o 
  -7  21   1    24307.21    24669.08    640.86 o 
  -5  21   1     1888.82     1902.33     95.89 o 
  -3  21   1    52941.59    50120.99    876.88 o 
  -1  21   1      664.50      701.18     72.57 o 
   1  21   1    15299.19    14702.78    303.25 o 
   3  21   1    22171.56    21260.45    470.05 o 
   5  21   1     7265.76     7055.33    214.15 o 
   7  21   1    34584.63    34556.23    729.00 o 
   9  21   1      406.52      537.43    148.48 o 
  11  21   1    13046.49    13133.29    358.93 o 
  13  21   1      107.19      164.91     74.00 o 
  15  21   1    15316.57    15886.43    440.72 o 
 -14  22   1     2041.64     2010.36    150.92 o 
 -12  22   1    11688.64    11060.49    429.52 o 
 -10  22   1    11722.84    11606.09    320.76 o 
  -8  22   1    17407.87    17598.53    422.65 o 
  -6  22   1    23124.40    23161.11    515.97 o 
  -4  22   1    19175.44    18831.12    378.48 o 
  -2  22   1    14298.05    13572.11    331.84 o 
   0  22   1    14283.04    14179.81    341.51 o 
   2  22   1     8134.57     7881.03    223.23 o 
   4  22   1    19980.79    19108.69    448.78 o 
   6  22   1    52291.91    52271.77   1048.20 o 
   8  22   1    23624.63    22505.52    533.77 o 
  10  22   1    20793.51    20727.90    497.69 o 
  12  22   1     8382.75     8443.65    276.55 o 
  14  22   1    13948.28    13954.06    457.12 o 
 -15  23   1     4731.62     4847.50    218.73 o 
 -13  23   1    27832.64    27923.05    650.22 o 
 -11  23   1        3.62      261.22    159.34 o 
  -9  23   1    44545.92    44325.41    917.31 o 
  -7  23   1      460.37      468.32     86.07 o 
  -5  23   1    22067.49    21648.72    486.91 o 
  -3  23   1      773.43      731.31     80.43 o 
  -1  23   1     6772.83     6266.17    196.00 o 
   1  23   1     9229.05     8558.10    288.05 o 
   3  23   1    18866.10    17875.25    416.00 o 
   5  23   1     1660.34     1558.72    110.97 o 
   7  23   1      690.60      537.43     83.39 o 
   9  23   1    21405.08    20846.69    498.38 o 
  11  23   1        4.49      218.50    129.72 o 
  13  23   1    11676.87    11790.88    352.23 o 
 -14  24   1    10885.57    11768.01    365.72 o 
 -12  24   1     4277.07     4476.77    224.90 o 
 -10  24   1    14630.36    14674.92    390.04 o 
  -8  24   1    14201.36    14171.47    366.51 o 
  -6  24   1     9094.26     8850.84    388.09 o 
  -4  24   1    21448.74    21734.88    583.38 o 
  -2  24   1    35575.47    34296.06    719.42 o 
   0  24   1    25654.81    24551.40    639.13 o 
   2  24   1    41388.59    39982.43    969.72 o 
   4  24   1    19133.04    18587.70    436.13 o 
   6  24   1    34111.06    34187.43    728.46 o 
   8  24   1     7912.28     7875.70    250.09 o 
  10  24   1    12773.93    12952.98    418.97 o 
  12  24   1     3304.98     3269.85    207.20 o 
 -13  25   1      505.72      515.75    154.47 o 
 -11  25   1    22239.06    22924.35    548.34 o 
  -9  25   1       10.35       19.88     64.51 o 
  -7  25   1    16604.30    16713.37    413.16 o 
  -5  25   1       17.37      -42.21     65.57 o 
  -3  25   1    31561.87    30120.11    764.90 o 
  -1  25   1     3746.00     3623.90    181.59 o 
   1  25   1     2341.87     2163.80    153.52 o 
   3  25   1     3727.63     3502.29    183.37 o 
   5  25   1     1936.26     1868.90    125.13 o 
   7  25   1    14702.09    14692.79    381.75 o 
   9  25   1       48.15       -4.88     65.96 o 
  11  25   1    21434.13    21705.52    534.09 o 
 -12  26   1    16420.51    16766.60    514.62 o 
 -10  26   1     1113.35     1424.11    140.95 o 
  -8  26   1    12349.00    12730.18    347.08 o 
  -6  26   1    10565.40    10106.76    352.08 o 
  -4  26   1    21904.36    21836.10    596.93 o 
  -2  26   1    12770.91    12316.84    491.68 o 
   0  26   1    53367.43    51607.91   1224.11 o 
   2  26   1    12951.24    13036.19    407.61 o 
   4  26   1    40020.98    38175.97    949.53 o 
   6  26   1    24087.73    23198.05    537.93 o 
   8  26   1    20216.94    20992.00    508.52 o 
  10  26   1     5685.96     6145.97    281.16 o 
 -11  27   1      901.73      929.36    126.82 o 
  -9  27   1     6121.98     6706.86    238.57 o 
  -7  27   1       21.59      -49.11     70.35 o 
  -5  27   1    11728.66    11649.40    384.11 o 
  -3  27   1     2072.03     1683.57    190.27 o 
  -1  27   1    12304.03    11288.44    472.22 o 
   1  27   1     5886.01     6089.62    251.61 o 
   3  27   1     4943.54     4361.89    213.72 o 
   5  27   1     7197.89     6751.01    432.95 o 
   7  27   1       66.54       -4.82     79.63 o 
   9  27   1     8285.93     8970.13    288.08 o 
 -10  28   1    11038.25    11383.63    339.29 o 
  -8  28   1     1646.97     1776.11    280.82 o 
  -6  28   1    22946.39    22769.77    636.42 o 
  -4  28   1     8282.59     8688.16    408.59 o 
  -2  28   1    26667.77    26574.66   1510.98 o 
   0  28   1     4112.49     3792.28    259.22 o 
   2  28   1    25402.13    24916.57    675.22 o 
   4  28   1     9112.68     8426.58    316.46 o 
   6  28   1    30136.25    29656.00    789.55 o 
   8  28   1     6235.80     5889.38    270.30 o 
  -9  29   1      207.31      112.02     95.81 o 
  -7  29   1    11089.67    11941.29    406.27 o 
  -5  29   1      576.56      370.47    142.91 o 
  -3  29   1    12105.41    11951.67    515.29 o 
  -1  29   1     3575.42     3376.20    259.57 o 
   1  29   1     2217.82     2387.90    331.01 o 
   3  29   1       74.93       59.72     80.18 o 
   5  29   1      644.25      405.46    109.61 o 
   7  29   1     2995.25     3357.52    225.29 o 
  -6  30   1      611.66      561.67    269.24 o 
  -4  30   1    23622.76    23120.01    819.51 o 
  -2  30   1     1263.65     1190.18    178.83 o 
   0  30   1    20094.04    19662.57    724.41 o 
   2  30   1      638.79      647.35    145.45 o 
   4  30   1    24196.65    25437.61    706.27 o 
   6  30   1     1412.18     1284.07    152.05 o 
  -5  31   1    10105.75     9448.72    452.88 o 
  -3  31   1       51.25       45.79    108.62 o 
  -1  31   1     2392.58     2701.72    255.27 o 
   1  31   1      767.62      892.42    195.87 o 
   3  31   1       32.20      -50.76    103.25 o 
 -22   0   2     4650.61     5265.11    246.01 o 
 -20   0   2     7176.97     6754.40    267.78 o 
 -18   0   2    15194.98    14839.18    429.51 o 
 -16   0   2    69527.30    64749.02   1446.21 o 
 -14   0   2      205.94      354.71     66.77 o 
 -12   0   2   158426.64   156962.75   3313.82 o 
 -10   0   2      920.55      940.88    101.36 o 
  -8   0   2   166083.83   154779.14   3368.18 o 
  -6   0   2     1385.58     1401.86     67.33 o 
  -4   0   2    18634.73    19574.20    430.57 o 
  -2   0   2    67168.13    69197.41   2443.64 o 
   0   0   2   212814.06   218952.80  13089.52 o 
   2   0   2   258554.45   243890.94  12873.92 o 
   4   0   2   290874.38   279863.53  17479.38 o 
   6   0   2    42209.06    41537.19    904.52 o 
   8   0   2    65839.76    61774.10   1336.17 o 
  10   0   2    11481.12    10277.80    287.67 o 
  12   0   2    74017.87    69897.64   1534.10 o 
  14   0   2     5772.01     5855.00    220.25 o 
  16   0   2    15660.90    16034.72    695.55 o 
  18   0   2      140.09      533.31     97.51 o 
 -21   1   2    13708.27    13864.40    305.82 o 
 -19   1   2    15313.37    15146.49    313.88 o 
 -17   1   2    20686.47    20533.07    382.36 o 
 -15   1   2    40271.73    40856.80    670.47 o 
 -13   1   2    34908.41    33952.95    557.54 o 
 -11   1   2    41835.25    40877.25    646.81 o 
  -9   1   2    12915.12    11993.30    215.45 o 
  -7   1   2    34346.73    33002.18    511.71 o 
  -5   1   2      762.77      955.83     46.70 o 
  -3   1   2    50177.25    50752.80    752.66 o 
  -1   1   2      459.96      540.71     59.30 o 
   1   1   2    58724.94    61351.32    989.11 o 
   3   1   2     1251.99     1243.41     44.77 o 
   5   1   2       92.80       55.69     31.33 o 
   7   1   2    21859.38    23052.49    374.75 o 
   9   1   2      233.08      431.34     92.35 o 
  11   1   2    10596.02    10435.09    210.58 o 
  13   1   2    10385.02     9893.92    212.52 o 
  15   1   2    17371.10    16188.22    394.64 o 
  17   1   2     4941.39     4889.98    152.86 o 
  19   1   2     4146.53     4079.08    179.40 o 
 -22   2   2     6991.45     7410.51    237.50 o 
 -20   2   2     6370.71     6315.91    255.99 o 
 -18   2   2      569.91      467.55     61.58 o 
 -16   2   2      158.03      126.09     43.81 o 
 -14   2   2    54807.59    53410.91    846.39 o 
 -12   2   2      251.47      446.25     48.55 o 
 -10   2   2    71422.51    68482.04   1043.33 o 
  -8   2   2     1196.74     1468.21     57.09 o 
  -6   2   2   158685.81   151389.20   2228.21 o 
  -4   2   2   138808.11   134960.23   5019.52 o 
  -2   2   2   538845.06   529368.19  11419.44 o 
   0   2   2     2971.29     2877.40     55.50 o 
   2   2   2   137719.08   133026.48   4143.21 o 
   4   2   2    58002.60    56842.50   1222.90 o 
   6   2   2   170879.95   162784.00   2544.54 o 
   8   2   2     3127.60     2711.71     79.27 o 
  10   2   2    95526.60    95476.11   1445.66 o 
  12   2   2     4759.06     4653.80    128.36 o 
  14   2   2    48241.20    45661.89    743.29 o 
  16   2   2     6739.70     6309.49    186.14 o 
  18   2   2    22961.51    23254.73    533.21 o 
 -21   3   2    16579.18    16524.73    387.53 o 
 -19   3   2     8113.55     7966.67    203.24 o 
 -17   3   2    50659.09    47657.29    781.05 o 
 -15   3   2    60818.34    57593.30    913.74 o 
 -13   3   2    55485.45    52711.89    831.43 o 
 -11   3   2    22338.33    21990.68    372.19 o 
  -9   3   2   106450.52   105672.95   1579.51 o 
  -7   3   2    20338.94    20155.15    361.89 o 
  -5   3   2    84401.51    79437.18   3395.68 o 
  -3   3   2    50290.36    49347.23   1569.63 o 
  -1   3   2    51896.61    51859.11   1494.29 o 
   1   3   2     2074.65     2021.53     50.95 o 
   3   3   2     7593.12     7339.49    144.88 o 
   5   3   2    78266.28    80195.76   1790.19 o 
   7   3   2      695.80      837.42     61.15 o 
   9   3   2     5328.70     5440.67    124.83 o 
  11   3   2      195.92      205.26     39.51 o 
  13   3   2     7109.43     7015.62    182.56 o 
  15   3   2      533.08      669.51     70.50 o 
  17   3   2    16733.62    16474.75    368.54 o 
  19   3   2     7181.53     7209.69    257.76 o 
 -22   4   2     3421.52     3668.46    202.44 o 
 -20   4   2       88.24      188.93    116.34 o 
 -18   4   2     4368.30     4430.57    141.84 o 
 -16   4   2     8422.64     8106.91    191.32 o 
 -14   4   2      988.46     1019.43     66.92 o 
 -12   4   2    55879.28    54477.21    851.93 o 
 -10   4   2      295.73      219.89     38.12 o 
  -8   4   2   124654.98   118097.52   3414.06 o 
  -6   4   2    27594.77    26573.88    416.07 o 
  -4   4   2   420338.44   418106.00  12122.34 o 
  -2   4   2    27041.96    26595.63    789.13 o 
   0   4   2    25454.39    26503.54    400.43 o 
   2   4   2     8164.24     7656.19    146.16 o 
   4   4   2   135363.88   132859.80   1960.51 o 
   6   4   2    26364.64    25729.65    455.60 o 
   8   4   2    55269.02    54441.16    838.07 o 
  10   4   2    10065.19     9493.04    228.86 o 
  12   4   2    46979.34    46305.00    744.99 o 
  14   4   2     7947.46     7724.42    186.35 o 
  16   4   2    25361.63    25305.15    508.09 o 
  18   4   2     2822.10     2971.51    168.79 o 
 -21   5   2     8087.36     7759.15    273.85 o 
 -19   5   2    23924.63    22773.48    532.85 o 
 -17   5   2     5068.61     4876.19    144.57 o 
 -15   5   2    82072.09    77393.28   1468.16 o 
 -13   5   2    18396.22    17754.07    358.64 o 
 -11   5   2   115865.39   110630.02   2348.71 o 
  -9   5   2     8649.68     8437.31    164.57 o 
  -7   5   2   145808.81   148634.42   2393.23 o 
  -5   5   2     3166.89     3576.92    153.69 o 
  -3   5   2     1261.54     1256.32     77.83 o 
  -1   5   2        4.37      -10.73     15.01 o 
   1   5   2      356.33      552.85     80.92 o 
   3   5   2       52.30      117.63     20.22 o 
   5   5   2     2948.07     2796.77     69.84 o 
   7   5   2     4953.45     5588.07    120.16 o 
   9   5   2      724.27      792.33     66.07 o 
  11   5   2     4026.70     3930.88    140.54 o 
  13   5   2     4670.01     4594.34    131.67 o 
  15   5   2    15596.70    15000.36    333.92 o 
  17   5   2     1095.68     1144.70    112.60 o 
  19   5   2    18275.16    18798.54    578.77 o 
 -20   6   2     7916.85     7547.65    232.50 o 
 -18   6   2     7682.15     7343.14    217.47 o 
 -16   6   2     4206.45     4117.75    235.04 o 
 -14   6   2    36071.12    35973.31    646.47 o 
 -12   6   2     1353.56     1416.50     75.39 o 
 -10   6   2    47559.54    46630.85    791.88 o 
  -8   6   2     8160.19     8355.06    160.55 o 
  -6   6   2   179553.88   185017.30   3404.04 o 
  -4   6   2   167080.53   171517.63   4461.99 o 
  -2   6   2      361.51      356.07     44.46 o 
   0   6   2    32120.31    31144.49    567.06 o 
   2   6   2   162205.66   152624.91   7679.91 o 
   4   6   2    33949.52    33032.84    564.42 o 
   6   6   2   105761.80   103934.26   1920.91 o 
   8   6   2    23691.28    23708.17    391.37 o 
  10   6   2    39683.89    37838.41    608.38 o 
  12   6   2    11804.83    11194.10    300.96 o 
  14   6   2    35185.95    34092.37    727.19 o 
  16   6   2     4832.61     5137.67    199.32 o 
  18   6   2     8026.22     7888.05    269.27 o 
 -21   7   2    30520.59    31690.55    729.88 o 
 -19   7   2     1672.78     1824.18    120.12 o 
 -17   7   2    17583.84    17552.44    386.12 o 
 -15   7   2     6959.92     6944.53    170.80 o 
 -13   7   2    50913.02    49101.14    782.80 o 
 -11   7   2     4070.06     4276.25    112.17 o 
  -9   7   2   109793.21   108815.59   1630.39 o 
  -7   7   2      356.18      294.13     27.71 o 
  -5   7   2    80203.92    81609.67   1215.59 o 
  -3   7   2      197.23      279.78     21.97 o 
  -1   7   2      577.23      641.34     28.21 o 
   1   7   2    17552.62    17215.54    271.22 o 
   3   7   2     4176.24     3973.52     80.63 o 
   5   7   2    65365.05    65739.00   1829.21 o 
   7   7   2    15685.86    16543.07    282.69 o 
   9   7   2     2315.00     2533.20     82.00 o 
  11   7   2      250.55      291.32     41.73 o 
  13   7   2    32312.75    31942.68    596.16 o 
  15   7   2      345.59      335.09     73.09 o 
  17   7   2    11802.69    11679.96    338.81 o 
  19   7   2     1274.62     1137.30    123.54 o 
 -20   8   2        3.75        7.16     67.71 o 
 -18   8   2      329.22     1105.12    218.26 o 
 -16   8   2     4220.65     4316.16    153.87 o 
 -14   8   2     1468.70     1359.68     76.49 o 
 -12   8   2    34947.04    34876.82    571.13 o 
 -10   8   2      253.09      308.83     50.59 o 
  -8   8   2    48257.00    46533.32    720.25 o 
  -6   8   2   103554.08   112234.81   1666.91 o 
  -4   8   2   442530.41   426022.47   7780.74 o 
  -2   8   2     4810.27     3902.24     79.66 o 
   0   8   2    34591.44    33409.48    508.81 o 
   2   8   2    19654.35    20429.90    410.15 o 
   4   8   2   128540.65   130282.97   3226.65 o 
   6   8   2    17620.84    17873.29    332.83 o 
   8   8   2    71373.12    71813.38   1093.87 o 
  10   8   2     2141.89     2008.43     76.51 o 
  12   8   2    17864.69    17424.41    492.83 o 
  14   8   2     9263.69     9728.49    282.56 o 
  16   8   2    26017.79    26116.87    603.68 o 
  18   8   2     3859.38     4267.83    195.36 o 
 -21   9   2      733.35      905.96    115.25 o 
 -19   9   2    10155.11    10259.99    339.23 o 
 -17   9   2     5205.81     5138.63    174.16 o 
 -15   9   2    63410.45    61198.24   1082.68 o 
 -13   9   2    14451.75    14526.91    277.00 o 
 -11   9   2    52769.86    52860.93    829.08 o 
  -9   9   2     3342.40     3456.11     91.22 o 
  -7   9   2   104759.80   104465.02   1703.60 o 
  -5   9   2       72.72       94.76     23.18 o 
  -3   9   2    35764.86    35973.26    550.68 o 
  -1   9   2    23263.15    23454.77    366.63 o 
   1   9   2    14372.08    14021.35    229.22 o 
   3   9   2    77016.43    78009.52   2392.11 o 
   5   9   2    18041.68    17798.83    293.55 o 
   7   9   2    24371.64    24537.25    447.73 o 
   9   9   2    23256.09    24107.99    404.02 o 
  11   9   2    14556.76    13945.26    340.55 o 
  13   9   2      551.66      570.79     88.97 o 
  15   9   2     8985.02     8842.89    272.93 o 
  17   9   2       17.41      -53.82     62.03 o 
  19   9   2    19577.88    19560.37    510.46 o 
 -20  10   2      678.21      719.42    102.86 o 
 -18  10   2     4649.76     4420.21    190.55 o 
 -16  10   2        1.25       17.58     81.23 o 
 -14  10   2     1093.70     1130.52     99.88 o 
 -12  10   2     1564.08     1612.25     92.18 o 
 -10  10   2     4635.79     4687.65    115.02 o 
  -8  10   2      307.56      675.86     54.50 o 
  -6  10   2   275216.84   288231.88   8841.91 o 
  -4  10   2   115208.70   120845.94   1788.12 o 
  -2  10   2    27012.53    25746.00    403.20 o 
   0  10   2     3760.19     2953.83     73.81 o 
   2  10   2    57609.11    58290.95    876.63 o 
   4  10   2    20420.48    19365.35    313.70 o 
   6  10   2    37012.52    35489.12    717.72 o 
   8  10   2    34402.05    32518.69    563.00 o 
  10  10   2    10297.58     9964.61    385.95 o 
  12  10   2    22397.93    21624.71    490.84 o 
  14  10   2    28238.75    27809.12    621.63 o 
  16  10   2     3889.44     4085.07    184.39 o 
  18  10   2     7078.06     6455.25    294.41 o 
 -21  11   2    14089.07    13785.50    475.46 o 
 -19  11   2       32.30      327.39    153.37 o 
 -17  11   2    29025.82    28965.78    719.88 o 
 -15  11   2      821.93      950.45     82.96 o 
 -13  11   2   117082.56   114568.59   1926.50 o 
 -11  11   2     2410.02     2366.78    101.28 o 
  -9  11   2   109057.05   112769.05   2667.57 o 
  -7  11   2      338.50      279.72     38.25 o 
  -5  11   2    95590.64    98020.06   1817.23 o 
  -3  11   2     4119.48     4087.95     89.99 o 
  -1  11   2    33945.41    31826.85    492.76 o 
   1  11   2     2683.96     2562.94     63.81 o 
   3  11   2    43737.07    45766.67    698.54 o 
   5  11   2     5312.12     5313.81    109.40 o 
   7  11   2    13696.67    13951.15    246.73 o 
   9  11   2     9993.49     9580.92    335.79 o 
  11  11   2     1049.94      957.60     88.71 o 
  13  11   2    43094.54    44979.79   1069.60 o 
  15  11   2       31.18       71.91     63.18 o 
  17  11   2    11875.53    12133.78    356.82 o 
 -20  12   2       11.41      171.76    112.02 o 
 -18  12   2      277.22      441.28    128.18 o 
 -16  12   2     3163.73     3142.20    158.31 o 
 -14  12   2    13627.46    13762.15    312.98 o 
 -12  12   2     3224.21     3269.68    122.51 o 
 -10  12   2     4297.99     4087.96    128.38 o 
  -8  12   2     5896.05     6950.67    168.53 o 
  -6  12   2   104580.37   109417.02   2049.73 o 
  -4  12   2    29741.81    31508.72    493.94 o 
  -2  12   2    20628.46    19206.60    312.89 o 
   0  12   2     7273.43     6738.97    128.97 o 
   2  12   2    22463.62    21910.79    351.97 o 
   4  12   2    37313.59    37263.91    645.00 o 
   6  12   2    20250.59    21068.41    347.93 o 
   8  12   2    23826.53    22904.47    494.63 o 
  10  12   2     1037.13     1156.87     94.07 o 
  12  12   2     2299.41     2477.21    140.41 o 
  14  12   2    12792.25    12544.17    394.24 o 
  16  12   2     8120.53     8638.51    284.37 o 
  18  12   2     4439.86     4540.42    215.70 o 
 -19  13   2    14692.41    15064.76    418.59 o 
 -17  13   2      875.84      962.87    106.33 o 
 -15  13   2    43006.50    42110.83    886.66 o 
 -13  13   2     3242.96     3541.94    135.55 o 
 -11  13   2    54237.55    53553.16    941.03 o 
  -9  13   2      376.75      405.78     49.28 o 
  -7  13   2    19993.60    18632.37    357.93 o 
  -5  13   2       11.55      133.47     32.88 o 
  -3  13   2    37315.07    36967.61    638.26 o 
  -1  13   2    14363.72    14140.66    240.73 o 
   1  13   2    13886.77    13338.12    228.53 o 
   3  13   2    33349.43    35757.26    556.21 o 
   5  13   2     3929.24     3650.37    102.58 o 
   7  13   2    14121.95    14652.98    341.91 o 
   9  13   2    37709.33    37640.39    770.45 o 
  11  13   2    21455.04    21084.86    483.21 o 
  13  13   2        1.87      274.32     71.97 o 
  15  13   2    15304.54    15644.11    492.41 o 
  17  13   2      147.39      220.82     82.19 o 
 -20  14   2       47.99      138.02     81.90 o 
 -18  14   2       27.58      350.84    260.49 o 
 -16  14   2      963.31     1328.24    118.02 o 
 -14  14   2       14.79       25.06    110.02 o 
 -12  14   2     9149.51     9543.52    236.02 o 
 -10  14   2      849.16      913.55     78.67 o 
  -8  14   2    17300.60    16774.81    333.72 o 
  -6  14   2    46401.56    49906.72    859.81 o 
  -4  14   2    39222.15    40549.25    631.32 o 
  -2  14   2     3878.53     3705.74     88.94 o 
   0  14   2    19650.90    19765.10    325.08 o 
   2  14   2    12437.00    12833.65    296.54 o 
   4  14   2    42131.30    42230.59    730.14 o 
   6  14   2     1570.25     1641.94     94.27 o 
   8  14   2     7685.58     7569.83    270.78 o 
  10  14   2      238.47      267.86     78.25 o 
  12  14   2    14908.17    14162.15    364.90 o 
  14  14   2     6773.76     7070.31    278.58 o 
  16  14   2     6348.64     6474.01    399.78 o 
 -19  15   2       25.57       68.00     76.82 o 
 -17  15   2    12809.94    12558.48    362.47 o 
 -15  15   2     5847.83     5751.11    214.91 o 
 -13  15   2    32418.54    32701.50    705.60 o 
 -11  15   2       49.37       38.18     42.64 o 
  -9  15   2    13335.90    14068.87    296.33 o 
  -7  15   2     1158.19     1220.80     72.58 o 
  -5  15   2    26280.98    27381.99    497.26 o 
  -3  15   2     6158.98     5623.54    138.64 o 
  -1  15   2    24541.40    23667.71    384.48 o 
   1  15   2    20130.37    20383.86    336.75 o 
   3  15   2     2071.66     1950.51     74.62 o 
   5  15   2    13559.31    13232.49    312.53 o 
   7  15   2     5421.14     5812.99    182.70 o 
   9  15   2     4548.26     4322.35    162.43 o 
  11  15   2     1712.09     1884.64    125.21 o 
  13  15   2     7254.73     7945.99    342.23 o 
  15  15   2        1.37      169.57    105.76 o 
  17  15   2     3748.74     3780.44    199.46 o 
 -18  16   2      110.61      194.85     80.32 o 
 -16  16   2     1093.73     2955.49    404.89 o 
 -14  16   2    11873.58    12343.18    341.31 o 
 -12  16   2      407.45      282.61    102.39 o 
 -10  16   2    14982.22    15768.47    368.78 o 
  -8  16   2      923.20     1207.03     77.02 o 
  -6  16   2    37223.61    37407.65    664.47 o 
  -4  16   2    15582.89    16517.73    325.93 o 
  -2  16   2    17920.60    16987.12    290.03 o 
   0  16   2      833.03      727.69     43.61 o 
   2  16   2    17394.99    16976.30    288.98 o 
   4  16   2      847.50      874.40     73.04 o 
   6  16   2    44148.21    45349.69    902.32 o 
   8  16   2      189.81      216.22     57.95 o 
  10  16   2     9144.05     9702.99    293.11 o 
  12  16   2     4838.05     4519.59    184.14 o 
  14  16   2     7559.70     7256.57    373.20 o 
  16  16   2      123.66      378.55     96.35 o 
 -19  17   2     4294.40     4427.50    304.55 o 
 -17  17   2      414.83      550.65     93.71 o 
 -15  17   2    23234.23    24393.11    578.71 o 
 -13  17   2       10.25       69.44     59.60 o 
 -11  17   2    26653.83    26834.53    681.28 o 
  -9  17   2     1571.97     1999.33     99.73 o 
  -7  17   2    11602.61    11508.07    252.23 o 
  -5  17   2      292.20      503.66    133.92 o 
  -3  17   2    17029.86    16999.25    330.11 o 
  -1  17   2    10899.38    10536.83    197.91 o 
   1  17   2     8045.27     7713.12    154.63 o 
   3  17   2     7738.41     7179.54    168.97 o 
   5  17   2     1108.92     1343.25    129.92 o 
   7  17   2     2595.50     2677.06    180.38 o 
   9  17   2     7251.76     7019.21    221.16 o 
  11  17   2     5801.15     6843.77    690.80 o 
  13  17   2      734.29      890.74    101.61 o 
  15  17   2     4593.06     4874.64    305.90 o 
 -18  18   2    11277.06    11686.50    449.54 o 
 -16  18   2     4062.73     4112.82    191.98 o 
 -14  18   2      426.50      813.69    202.40 o 
 -12  18   2    14450.27    15164.50    387.14 o 
 -10  18   2    13108.86    12076.65    314.87 o 
  -8  18   2    27104.63    28728.93    538.41 o 
  -6  18   2     7081.04     6765.52    173.36 o 
  -4  18   2    17177.52    16853.63    333.51 o 
  -2  18   2     2947.12     3023.36     90.16 o 
   0  18   2     3577.55     3311.07     92.25 o 
   2  18   2      859.38      966.88     61.94 o 
   4  18   2    18841.81    19393.96    431.90 o 
   6  18   2     3646.95     3575.29    144.27 o 
   8  18   2     3891.13     3979.81    158.96 o 
  10  18   2      432.56      373.46     90.85 o 
  12  18   2     4654.02     4761.34    191.16 o 
  14  18   2       15.66      343.92    259.96 o 
  16  18   2     6698.80     6907.68    262.61 o 
 -17  19   2     6175.23     5397.16    227.77 o 
 -15  19   2       15.64       32.69     65.26 o 
 -13  19   2     4522.19     4807.79    311.41 o 
 -11  19   2      128.57      142.50     69.98 o 
  -9  19   2     1018.06      988.30     92.08 o 
  -7  19   2      495.73      425.24     55.34 o 
  -5  19   2    17197.08    16611.20    335.14 o 
  -3  19   2     2290.71     2136.47     90.78 o 
  -1  19   2    19256.20    18720.02    322.41 o 
   1  19   2      336.71      404.00     46.93 o 
   3  19   2     4299.67     4222.32    149.34 o 
   5  19   2    15395.65    14534.35    350.72 o 
   7  19   2      873.73     1141.08    110.91 o 
   9  19   2     5217.71     5099.60    211.79 o 
  11  19   2     1847.69     2348.19    351.00 o 
  13  19   2     7469.42     8786.94    719.62 o 
  15  19   2       22.54       61.04     86.61 o 
 -16  20   2      714.82     1328.35    434.29 o 
 -14  20   2     6671.13     6609.62    239.41 o 
 -12  20   2     1203.06     1822.27    226.74 o 
 -10  20   2    13825.49    13026.20    338.62 o 
  -8  20   2      251.08      355.41     67.35 o 
  -6  20   2     5443.49     5499.01    213.34 o 
  -4  20   2    11769.59    11469.54    252.21 o 
  -2  20   2     3626.59     3613.27    116.19 o 
   0  20   2     3844.93     3748.66    117.21 o 
   2  20   2    28584.09    28087.88    590.02 o 
   4  20   2      359.81      537.50     68.32 o 
   6  20   2    17677.10    17911.18    420.54 o 
   8  20   2    11691.42    11346.77    308.49 o 
  10  20   2     6056.30     6280.76    219.93 o 
  12  20   2      142.56     1040.38    157.86 o 
  14  20   2      722.40      642.87     98.22 o 
 -17  21   2        9.36       -5.11     75.34 o 
 -15  21   2     2761.97     2943.81    179.17 o 
 -13  21   2      868.03      973.28    118.83 o 
 -11  21   2     2911.87     3077.30    249.75 o 
  -9  21   2       53.36       70.07     58.98 o 
  -7  21   2     2097.89     2096.68    124.16 o 
  -5  21   2     5622.13     5862.82    163.39 o 
  -3  21   2      359.41      363.36     51.14 o 
  -1  21   2     2414.22     2063.72    103.87 o 
   1  21   2      431.66      525.68     64.55 o 
   3  21   2     2676.59     2695.76    125.32 o 
   5  21   2       99.39       83.48     53.60 o 
   7  21   2        2.77      266.05     66.03 o 
   9  21   2       25.55      488.07    213.68 o 
  11  21   2        3.13      264.13    151.02 o 
  13  21   2       10.55      225.92     78.14 o 
 -16  22   2     4735.35     4820.63    217.55 o 
 -14  22   2     3229.45     3706.41    509.70 o 
 -12  22   2     7758.41     8413.91    270.61 o 
 -10  22   2    10552.56    10896.87    522.14 o 
  -8  22   2    13959.98    14017.79    354.38 o 
  -6  22   2     6257.34     6036.07    172.62 o 
  -4  22   2    27339.90    26145.95    496.75 o 
  -2  22   2       44.98       63.78     47.59 o 
   0  22   2     5186.16     4679.42    216.53 o 
   2  22   2    18222.52    17668.26    408.23 o 
   4  22   2    14742.77    15137.74    369.46 o 
   6  22   2    16063.85    16131.71    396.29 o 
   8  22   2     3967.94     4100.03    173.74 o 
  10  22   2     1225.43     1792.04    142.07 o 
  12  22   2     2892.08     3108.52    181.17 o 
 -15  23   2      317.47      511.81    121.43 o 
 -13  23   2      337.97      560.20    123.02 o 
 -11  23   2      682.97      844.28    186.83 o 
  -9  23   2        9.95       44.93     60.08 o 
  -7  23   2       49.76      -16.39     52.52 o 
  -5  23   2      202.16      135.33     50.71 o 
  -3  23   2      684.29      626.42     75.27 o 
  -1  23   2        3.80       -3.73     55.06 o 
   1  23   2       58.36      -30.79     57.77 o 
   3  23   2     1118.67     1150.31     96.84 o 
   5  23   2      602.74      511.25     75.74 o 
   7  23   2       50.67      -57.33    134.15 o 
   9  23   2      135.50      662.84    548.57 o 
  11  23   2      238.13      453.94    120.79 o 
  13  23   2      150.27      269.77    106.12 o 
 -14  24   2     4157.03     4387.69    205.54 o 
 -12  24   2    10284.12    10869.13    579.81 o 
 -10  24   2     3864.52     3589.46    233.58 o 
  -8  24   2    12024.13    11401.58    347.21 o 
  -6  24   2     6286.23     6675.98    214.92 o 
  -4  24   2     3069.71     3028.77    140.76 o 
  -2  24   2     4795.25     4816.59    205.72 o 
   0  24   2     2366.92     2328.97    158.60 o 
   2  24   2     3142.26     2959.25    250.46 o 
   4  24   2     1120.08     1194.64    102.58 o 
   6  24   2       31.71      128.81     63.37 o 
   8  24   2     2885.55     3240.60    162.15 o 
  10  24   2     4924.95     5449.36    228.35 o 
  12  24   2     2995.94     2887.24    180.31 o 
 -13  25   2     2521.32     3176.53    225.70 o 
 -11  25   2     1763.01     2065.27    169.35 o 
  -9  25   2      522.05      720.04    228.59 o 
  -7  25   2      688.59      716.58     89.35 o 
  -5  25   2      113.29       85.54     73.47 o 
  -3  25   2     6299.13     6030.95    239.90 o 
  -1  25   2        0.59       18.07     60.64 o 
   1  25   2     1335.70     1155.48    117.59 o 
   3  25   2      574.05      468.28     93.43 o 
   5  25   2       47.88      203.89     73.58 o 
   7  25   2      630.41      819.53    117.60 o 
   9  25   2        0.98      441.66    284.62 o 
  11  25   2     1754.50     2338.58    162.25 o 
 -12  26   2     1064.94      966.55    112.76 o 
 -10  26   2     1579.56     2159.12    252.41 o 
  -8  26   2     2232.47     2338.12    145.94 o 
  -6  26   2     1709.99     1690.29    148.23 o 
  -4  26   2     5111.72     4503.94    322.92 o 
  -2  26   2    15512.24    15021.33    445.45 o 
   0  26   2      344.20      321.53     87.25 o 
   2  26   2    11083.92    10854.76    361.20 o 
   4  26   2      263.45      276.07    112.36 o 
   6  26   2    17123.15    16399.83    416.81 o 
   8  26   2       87.58      217.94     73.46 o 
  10  26   2     2005.70     2752.91    235.33 o 
 -11  27   2     1209.82     1430.74    129.48 o 
  -9  27   2      258.08      379.39    136.25 o 
  -7  27   2     1273.47     1244.24    150.87 o 
  -5  27   2     5712.07     5365.70    304.74 o 
  -3  27   2      896.47      897.51    146.44 o 
  -1  27   2     3191.43     3001.16    180.41 o 
   1  27   2      500.99      404.50     92.21 o 
   3  27   2     5240.63     4743.35    225.40 o 
   5  27   2     2651.31     2632.86    189.68 o 
   7  27   2      366.93      961.89    386.05 o 
   9  27   2     3065.65     3368.14    180.22 o 
 -10  28   2      350.49      461.26    134.43 o 
  -8  28   2     5627.41     5497.24    253.76 o 
  -6  28   2      518.59      443.89    128.29 o 
  -4  28   2     2725.75     3038.91    258.01 o 
  -2  28   2      999.85     1162.78    170.64 o 
   0  28   2    18084.52    17460.82    512.55 o 
   2  28   2      227.60      321.98     92.67 o 
   4  28   2    14074.83    13421.30    654.77 o 
   6  28   2     1090.87     1042.09    134.79 o 
   8  28   2    11819.00    10968.03    405.10 o 
  -9  29   2     1065.48     1456.28    350.02 o 
  -7  29   2     2052.37     2225.93    229.78 o 
  -5  29   2       81.62       91.19     99.89 o 
  -3  29   2     5617.60     6027.59    334.40 o 
  -1  29   2      127.53      104.51    107.64 o 
   1  29   2     3161.75     3054.06    204.51 o 
   3  29   2      343.24      207.31     94.08 o 
   5  29   2      954.50     1462.21    213.30 o 
   7  29   2     1877.31     2131.48    183.13 o 
  -6  30   2     2606.02     2805.71    260.32 o 
  -4  30   2        6.46      239.69    118.30 o 
  -2  30   2    15789.98    15464.82    612.62 o 
   0  30   2      209.87      151.67    113.11 o 
   2  30   2     3911.40     3470.44    240.48 o 
   4  30   2     2531.87     2515.41    195.74 o 
  -5  31   2     5536.13     5389.85    332.01 o 
  -3  31   2     2567.45     2914.26    265.46 o 
  -1  31   2     1823.19     1676.72    209.57 o 
   1  31   2     4123.59     3879.66    357.38 o 
   3  31   2     6154.83     6112.89    460.34 o 
 -21   1   3     6320.13     6596.90    189.65 o 
 -19   1   3     1292.16     1370.42     91.59 o 
 -17   1   3    15359.37    14619.08    293.20 o 
 -15   1   3    13666.15    12684.87    254.06 o 
 -13   1   3    20433.45    19325.88    341.33 o 
 -11   1   3     9301.30     8649.82    174.01 o 
  -9   1   3    16399.85    15191.46    261.50 o 
  -7   1   3    54159.34    53953.92    817.55 o 
  -5   1   3    42651.73    42041.15    635.35 o 
  -3   1   3    28955.52    30117.90    455.27 o 
  -1   1   3    53547.92    55797.21    907.81 o 
   1   1   3     3521.41     3343.01     75.13 o 
   3   1   3    52545.41    52987.08    969.56 o 
   5   1   3    48244.26    46316.05    777.86 o 
   7   1   3     7949.08     7753.14    168.65 o 
   9   1   3    28842.48    28292.64    509.09 o 
  11   1   3     7748.61     7782.27    175.11 o 
  13   1   3    12509.49    11737.57    244.08 o 
  15   1   3      781.32      886.50    143.71 o 
  17   1   3     1395.85     1849.01    335.57 o 
  19   1   3     2914.91     3540.22    262.60 o 
 -22   2   3       45.37     1090.08    103.38 o 
 -20   2   3     1298.45     1479.85     95.54 o 
 -18   2   3      100.85      177.54     63.06 o 
 -16   2   3      467.52      449.73     55.79 o 
 -14   2   3      905.94      778.53     60.12 o 
 -12   2   3       42.34       83.50     31.61 o 
 -10   2   3      780.89      694.06     44.50 o 
  -8   2   3    22229.18    22842.03    369.18 o 
  -6   2   3    27901.02    27764.71    432.05 o 
  -4   2   3     1026.30     1293.23     39.82 o 
  -2   2   3    51162.32    52753.83    961.99 o 
   0   2   3    16326.90    16750.66    262.47 o 
   2   2   3    26296.14    26230.94    442.17 o 
   4   2   3        5.66       -8.72     19.24 o 
   6   2   3    22741.02    23204.68    412.70 o 
   8   2   3      227.29      223.66     33.32 o 
  10   2   3     4730.84     4440.08    128.14 o 
  12   2   3      260.88      235.77     44.27 o 
  14   2   3     9440.86     8947.74    223.13 o 
  16   2   3       27.49      224.08     59.23 o 
  18   2   3     3315.87     3632.15    179.62 o 
 -21   3   3     5195.40     5275.89    189.45 o 
 -19   3   3     5023.22     5008.29    200.77 o 
 -17   3   3     1516.35     1468.39     86.96 o 
 -15   3   3    12423.17    11665.33    239.41 o 
 -13   3   3      637.99      723.49     54.98 o 
 -11   3   3    40453.88    40512.47    640.74 o 
  -9   3   3    32827.88    33739.15    533.17 o 
  -7   3   3    24643.35    24716.73    393.09 o 
  -5   3   3    50885.45    52387.42    786.00 o 
  -3   3   3    39575.00    43538.39    653.15 o 
  -1   3   3   110812.44   113985.82   2868.82 o 
   1   3   3    11644.82    11042.15    181.03 o 
   3   3   3    10006.77    10471.25    178.96 o 
   5   3   3     3431.90     2983.14     84.89 o 
   7   3   3      939.20      669.74     44.59 o 
   9   3   3     2364.80     2550.47     91.06 o 
  11   3   3    18213.56    17822.54    351.64 o 
  13   3   3     2434.50     2140.01    108.74 o 
  15   3   3     3467.74     3412.78    136.01 o 
  17   3   3     7020.16     7030.79    243.83 o 
  19   3   3     4912.11     5789.62    409.73 o 
 -22   4   3     4125.33     4727.09    270.36 o 
 -20   4   3     1953.60     2426.11    176.31 o 
 -18   4   3     1655.00     1666.26     95.18 o 
 -16   4   3     6337.96     5988.24    157.90 o 
 -14   4   3     8547.25     8383.81    185.61 o 
 -12   4   3      237.64      357.40     44.40 o 
 -10   4   3      623.45      712.77     45.18 o 
  -8   4   3   107702.35   111969.78   1839.98 o 
  -6   4   3     2900.78     3298.20     85.41 o 
  -4   4   3    21009.62    22229.86    576.79 o 
  -2   4   3      469.51      480.63     36.43 o 
   0   4   3    19199.54    19870.54    420.34 o 
   2   4   3     1030.16     1037.57     62.03 o 
   4   4   3    47480.91    46374.99   1084.84 o 
   6   4   3     3666.02     3754.10     91.04 o 
   8   4   3     6363.18     6313.23    156.33 o 
  10   4   3      580.37      545.95     48.82 o 
  12   4   3     1603.93     1634.20     83.66 o 
  14   4   3       11.25       42.72     41.90 o 
  16   4   3      721.66      905.37    127.69 o 
  18   4   3       34.04      427.60     86.95 o 
 -21   5   3     3307.27     3391.56    184.62 o 
 -19   5   3       12.13      362.66     98.64 o 
 -17   5   3    20846.72    20186.84    376.49 o 
 -15   5   3      216.47      203.93     44.02 o 
 -13   5   3    16968.46    16465.14    336.43 o 
 -11   5   3     1608.13     1767.08    102.43 o 
  -9   5   3    37549.32    36049.47    567.62 o 
  -7   5   3     9161.13     9279.72    183.92 o 
  -5   5   3    60081.33    63676.09    953.97 o 
  -3   5   3     7858.79     7754.86    149.35 o 
  -1   5   3    40018.60    39376.96   1095.46 o 
   1   5   3      362.35      285.60     30.46 o 
   3   5   3    48836.91    45992.02    696.94 o 
   5   5   3    29914.72    30314.45    526.87 o 
   7   5   3    13677.10    14036.70    276.02 o 
   9   5   3     9766.46     8847.53    180.11 o 
  11   5   3       16.18       10.04     38.52 o 
  13   5   3     7330.73     7224.25    176.75 o 
  15   5   3      162.59      300.81     81.19 o 
  17   5   3     1476.03     1727.26    135.80 o 
 -22   6   3     2189.06     2819.31    514.73 o 
 -20   6   3     2143.81     2274.70    137.59 o 
 -18   6   3     5008.58     5232.58    535.83 o 
 -16   6   3     1666.30     1323.44    107.95 o 
 -14   6   3      284.74      343.56     48.70 o 
 -12   6   3        5.15       45.35     30.03 o 
 -10   6   3    10659.10    10488.23    216.69 o 
  -8   6   3      169.64      198.97     27.93 o 
  -6   6   3    10620.63    10624.04    186.69 o 
  -4   6   3      273.39      424.50     33.63 o 
  -2   6   3       99.62      216.61     20.20 o 
   0   6   3     4107.79     4643.56    122.41 o 
   2   6   3    50576.36    49760.77    916.55 o 
   4   6   3     5865.57     6040.07    117.93 o 
   6   6   3    52844.27    52999.60    811.42 o 
   8   6   3       78.05      115.31     30.14 o 
  10   6   3     2376.89     2335.05     94.16 o 
  12   6   3       56.09       19.50     41.05 o 
  14   6   3     9545.86    10150.02    290.61 o 
  16   6   3       61.43       58.68     61.58 o 
  18   6   3     5178.00     6100.37    460.19 o 
 -21   7   3        3.03       20.44     68.87 o 
 -19   7   3    30463.01    29566.59    632.94 o 
 -17   7   3      577.77      637.08     79.40 o 
 -15   7   3    10398.36    10611.39    226.73 o 
 -13   7   3      380.84      339.60     44.40 o 
 -11   7   3    36415.73    36349.50    585.58 o 
  -9   7   3      147.07      272.76     31.92 o 
  -7   7   3    15983.25    15684.98    265.53 o 
  -5   7   3    23748.29    28407.83    473.26 o 
  -3   7   3     7973.34     7083.80    157.47 o 
  -1   7   3     3048.54     3557.87     73.51 o 
   1   7   3    35026.05    36211.02    676.28 o 
   3   7   3      537.89      715.70     79.18 o 
   5   7   3    13246.27    12684.80    220.14 o 
   7   7   3     5057.94     4681.38    109.18 o 
   9   7   3     7313.76     7406.55    159.68 o 
  11   7   3     4669.52     4804.14    128.68 o 
  13   7   3        4.06       25.49     71.78 o 
  15   7   3     7508.47     7770.21    254.51 o 
  17   7   3       34.20     1038.77    336.31 o 
 -22   8   3     8308.46     9412.56    417.33 o 
 -20   8   3     2197.43     3238.19    357.70 o 
 -18   8   3     3059.85     3453.48    149.40 o 
 -16   8   3    13551.78    14588.88    541.23 o 
 -14   8   3      715.66      672.82     62.94 o 
 -12   8   3    18866.67    19830.39    349.20 o 
 -10   8   3     5170.28     5475.94    125.90 o 
  -8   8   3    62095.31    62154.70    947.56 o 
  -6   8   3     5130.58     5626.07    131.38 o 
  -4   8   3    32338.66    31524.14    676.29 o 
  -2   8   3     1285.24     1287.96     46.85 o 
   0   8   3     6950.85     6372.74    263.39 o 
   2   8   3    23280.32    24151.82    695.78 o 
   4   8   3    50423.33    49469.55    876.85 o 
   6   8   3    14402.93    14128.53    246.66 o 
   8   8   3    61998.97    62327.40    957.99 o 
  10   8   3     4671.30     4624.02    161.58 o 
  12   8   3    30148.75    29041.11    624.80 o 
  14   8   3       16.44       30.14     55.39 o 
  16   8   3    13219.02    12948.84    427.42 o 
  18   8   3     1293.01     1459.81    136.02 o 
 -21   9   3     3020.66     2820.11    182.48 o 
 -19   9   3     2623.49     2631.28    139.66 o 
 -17   9   3    15580.32    14782.55    340.52 o 
 -15   9   3    18393.68    17639.82    375.74 o 
 -13   9   3    12250.66    12433.82    244.89 o 
 -11   9   3     2884.06     2734.99     87.13 o 
  -9   9   3    20798.54    20872.96    351.29 o 
  -7   9   3      539.35     1093.46     69.10 o 
  -5   9   3    90528.20    94508.24   2799.20 o 
  -3   9   3      669.34      502.40     40.08 o 
  -1   9   3    13173.62    12287.35    253.16 o 
   1   9   3      128.88      168.31     23.80 o 
   3   9   3    23359.40    24814.92    435.95 o 
   5   9   3       54.37      212.51     24.53 o 
   7   9   3     1884.12     1871.71     67.35 o 
   9   9   3     7049.87     6451.42    163.02 o 
  11   9   3     5627.51     5586.48    185.92 o 
  13   9   3     9954.47    10125.60    343.79 o 
  15   9   3      238.17     1461.06    436.99 o 
  17   9   3     6046.92     6969.53    254.45 o 
 -20  10   3     6467.57     6482.23    246.90 o 
 -18  10   3     1738.39     3065.71    322.70 o 
 -16  10   3     6885.00     7397.99    209.94 o 
 -14  10   3     3918.31     4001.21    222.59 o 
 -12  10   3    11004.31    10596.98    213.05 o 
 -10  10   3    45710.64    46040.87    724.58 o 
  -8  10   3       40.93      198.47     38.59 o 
  -6  10   3   109627.63   113834.06   1694.42 o 
  -4  10   3      923.79     1025.14     48.85 o 
  -2  10   3   115319.28   112800.98   1669.93 o 
   0  10   3      604.64      621.12     32.18 o 
   2  10   3   105756.91   109140.89   1779.26 o 
   4  10   3     7654.97     8455.00    177.50 o 
   6  10   3    81190.18    80045.32   2097.02 o 
   8  10   3     3223.94     3122.63    104.80 o 
  10  10   3    40153.25    38823.87   1046.45 o 
  12  10   3     1825.75     1789.56    120.34 o 
  14  10   3    13549.27    13909.09    370.11 o 
  16  10   3        2.07       47.68     65.11 o 
  18  10   3     9110.62     8668.71    298.22 o 
 -21  11   3     8262.02     8059.44    287.24 o 
 -19  11   3     9620.06     9689.25    306.77 o 
 -17  11   3      848.16     1056.67     92.31 o 
 -15  11   3     7403.52     7692.97    214.78 o 
 -13  11   3     3791.29     3560.08    130.73 o 
 -11  11   3    24608.72    24397.61    466.58 o 
  -9  11   3    29434.10    30447.67    493.69 o 
  -7  11   3    76626.17    80941.73   1220.97 o 
  -5  11   3      574.34      389.51     34.93 o 
  -3  11   3     5484.20     5413.63    112.57 o 
  -1  11   3    15723.53    15373.26    254.89 o 
   1  11   3     1876.77     1630.90     49.17 o 
   3  11   3    41236.40    45699.57    870.20 o 
   5  11   3     3169.23     3335.23     96.38 o 
   7  11   3     1359.15     1424.10     89.82 o 
   9  11   3     1299.34     1339.65     96.00 o 
  11  11   3     4853.64     4913.85    328.58 o 
  13  11   3      575.58      733.13    138.69 o 
  15  11   3     1958.23     2167.77    146.87 o 
  17  11   3     5451.26     5812.36    234.16 o 
 -20  12   3     3432.83     3971.35    314.77 o 
 -18  12   3     2668.18     2305.42    153.98 o 
 -16  12   3     7313.76     8877.28    508.62 o 
 -14  12   3      258.26      342.79     58.76 o 
 -12  12   3    16337.61    15764.68    334.26 o 
 -10  12   3       94.52      135.71     41.94 o 
  -8  12   3    19132.20    18027.06    308.54 o 
  -6  12   3      314.75      370.16     74.88 o 
  -4  12   3    45932.85    45782.43    703.50 o 
  -2  12   3     4801.20     4896.24    103.98 o 
   0  12   3   129684.42   123165.01   2413.73 o 
   2  12   3    27530.68    27721.03    437.88 o 
   4  12   3    52249.13    51834.44    876.01 o 
   6  12   3      877.27      993.64     97.43 o 
   8  12   3    25944.80    26480.59    563.15 o 
  10  12   3       24.04       56.31     51.61 o 
  12  12   3    29964.94    29970.27    652.48 o 
  14  12   3     3396.00     3349.07    191.38 o 
  16  12   3    21309.75    22005.74    543.47 o 
 -19  13   3    10097.74     9957.46    317.05 o 
 -17  13   3    11319.06    10787.20    319.67 o 
 -15  13   3    17721.25    17805.47    384.88 o 
 -13  13   3    13813.68    14060.58    312.40 o 
 -11  13   3    19245.89    18666.86    377.72 o 
  -9  13   3    13079.17    13004.05    275.49 o 
  -7  13   3   100258.52   106076.60   1739.56 o 
  -5  13   3      594.21      794.09     44.17 o 
  -3  13   3    56242.17    55805.77   1075.13 o 
  -1  13   3      763.01      707.84     39.41 o 
   1  13   3    11817.28    11820.13    327.35 o 
   3  13   3      903.42     1188.94     59.71 o 
   5  13   3     1000.29     1165.07     80.54 o 
   7  13   3      326.51      350.15     74.42 o 
   9  13   3      234.56      202.33     57.59 o 
  11  13   3      742.52      794.91     87.23 o 
  13  13   3     1338.10     1670.50    166.88 o 
  15  13   3     4141.63     4059.96    185.64 o 
  17  13   3     2768.89     2874.42    184.23 o 
 -20  14   3     3233.80     3180.70    193.24 o 
 -18  14   3     2696.76     3618.29    336.45 o 
 -16  14   3     3874.45     4004.86    178.50 o 
 -14  14   3    16058.66    16042.52    353.74 o 
 -12  14   3     2220.60     2209.25    109.94 o 
 -10  14   3    17736.17    18073.32    366.36 o 
  -8  14   3      413.74      335.74     52.44 o 
  -6  14   3    58438.88    60485.23    926.20 o 
  -4  14   3     5995.66     6560.21    134.83 o 
  -2  14   3    74392.33    71962.29   1086.90 o 
   0  14   3    31062.85    31581.48    498.68 o 
   2  14   3    59218.33    59972.06    912.34 o 
   4  14   3    10235.39    11121.83    269.96 o 
   6  14   3    16009.34    16620.49    415.94 o 
   8  14   3     6026.40     5807.72    186.74 o 
  10  14   3    66086.52    66058.92   1297.23 o 
  12  14   3     1774.25     2070.14    134.10 o 
  14  14   3    25040.93    24397.18    661.86 o 
  16  14   3      231.94      256.40     85.03 o 
 -19  15   3     3983.01     3782.90    202.37 o 
 -17  15   3    25398.96    25019.28    592.41 o 
 -15  15   3    15629.13    16065.02    412.21 o 
 -13  15   3    45436.12    46452.67    843.33 o 
 -11  15   3     4313.34     4653.83    147.25 o 
  -9  15   3    76171.23    79196.75   1346.03 o 
  -7  15   3    20226.23    20618.92    564.21 o 
  -5  15   3     7295.58     6639.39    183.54 o 
  -3  15   3     7489.43     7455.57    168.95 o 
  -1  15   3    29181.78    28379.92    454.85 o 
   1  15   3     4539.72     4689.02    116.50 o 
   3  15   3    15139.06    15114.15    342.35 o 
   5  15   3      191.62      200.16     50.09 o 
   7  15   3      216.89      190.31     52.42 o 
   9  15   3     7725.54     7749.38    233.53 o 
  11  15   3      153.37      385.66    205.96 o 
  13  15   3     4721.27     4735.74    192.39 o 
  15  15   3     1234.91     1542.46    220.82 o 
 -18  16   3      269.02      207.85     77.92 o 
 -16  16   3     3607.48     4367.20    331.68 o 
 -14  16   3     1108.26     1071.16    103.10 o 
 -12  16   3    16787.92    17196.75    366.90 o 
 -10  16   3      111.99       91.78     45.29 o 
  -8  16   3    21829.64    22054.96    475.91 o 
  -6  16   3      517.73      628.84     99.05 o 
  -4  16   3    96287.42    97671.67   1468.49 o 
  -2  16   3    12066.72    11470.51    210.52 o 
   0  16   3   138369.88   132011.44   2440.25 o 
   2  16   3    14220.71    13523.12    313.04 o 
   4  16   3    49008.52    48729.27    955.65 o 
   6  16   3     5698.00     5893.23    186.12 o 
   8  16   3    53938.34    54134.45   1077.04 o 
  10  16   3    13407.87    13738.83    354.64 o 
  12  16   3    29374.71    29731.28    662.21 o 
  14  16   3     6514.91     6976.82    246.44 o 
  16  16   3    11473.86    11425.35    353.86 o 
 -19  17   3    23253.75    23715.68    591.83 o 
 -17  17   3     6139.68     5955.55    266.32 o 
 -15  17   3    12221.78    12033.62    341.75 o 
 -13  17   3     5513.61     5710.75    205.69 o 
 -11  17   3    15159.27    16072.00    354.09 o 
  -9  17   3    38310.48    41921.25    842.27 o 
  -7  17   3    63800.29    64440.38   1103.66 o 
  -5  17   3       33.13       99.26     36.87 o 
  -3  17   3    25830.70    25520.62    467.11 o 
  -1  17   3    13179.23    13504.53    242.28 o 
   1  17   3    17118.85    16146.41    314.76 o 
   3  17   3     1212.41     1222.96     86.62 o 
   5  17   3     1497.44     1617.25    103.34 o 
   7  17   3    19055.72    19756.16    452.61 o 
   9  17   3      253.27      349.15     69.71 o 
  11  17   3      624.09      742.67     92.50 o 
  13  17   3       36.11      383.20    195.93 o 
  15  17   3     8139.02     8519.87    329.17 o 
 -18  18   3     2355.16     2403.00    167.69 o 
 -16  18   3      711.90      681.34     98.03 o 
 -14  18   3     5367.71     5414.28    208.37 o 
 -12  18   3       21.59       69.55     59.33 o 
 -10  18   3    13930.37    13375.21    298.99 o 
  -8  18   3     2640.00     2775.75    109.36 o 
  -6  18   3    13690.13    13644.70    287.44 o 
  -4  18   3    10925.08    11265.41    241.97 o 
  -2  18   3    57734.77    55770.31    862.43 o 
   0  18   3    39985.33    38814.76    613.61 o 
   2  18   3   106632.98   104941.19   1966.75 o 
   4  18   3    17691.37    17698.60    403.93 o 
   6  18   3    33151.77    33452.19    699.17 o 
   8  18   3     7811.98     7979.85    241.78 o 
  10  18   3    36267.98    37277.84    792.58 o 
  12  18   3     6157.32     6480.17    233.12 o 
  14  18   3    18126.94    17981.52    465.61 o 
 -17  19   3    20410.44    20007.37    513.40 o 
 -15  19   3     3480.89     3716.54    181.73 o 
 -13  19   3    13998.99    13994.98    372.75 o 
 -11  19   3     1292.34     1611.07    117.58 o 
  -9  19   3   104187.60   102530.38   2248.46 o 
  -7  19   3       10.82       62.69     41.33 o 
  -5  19   3    44175.29    42433.76    752.54 o 
  -3  19   3      599.03      543.30     53.90 o 
  -1  19   3    15745.67    15322.38    273.93 o 
   1  19   3       46.91       -0.35     42.14 o 
   3  19   3    29961.49    29223.14    613.90 o 
   5  19   3       66.88       65.05     51.22 o 
   7  19   3      137.99      270.62     64.27 o 
   9  19   3     1156.36     1150.51    104.94 o 
  11  19   3       34.74      167.88    120.42 o 
  13  19   3     9193.58     9146.25    293.22 o 
 -18  20   3     1285.05     1205.12    131.72 o 
 -16  20   3     5943.86     5870.63    233.55 o 
 -14  20   3      168.55      223.53     72.01 o 
 -12  20   3    14191.41    13705.61    365.77 o 
 -10  20   3     9356.81     9542.01    275.15 o 
  -8  20   3    21393.58    21022.76    420.21 o 
  -6  20   3     6192.15     5927.23    163.71 o 
  -4  20   3    17387.81    16838.88    338.71 o 
  -2  20   3     2467.04     2312.63     95.52 o 
   0  20   3    21166.13    21057.09    458.33 o 
   2  20   3    16675.61    16422.43    380.40 o 
   4  20   3    35746.74    35842.42    740.47 o 
   6  20   3    16651.70    16681.37    402.36 o 
   8  20   3    66476.27    64738.41   1282.12 o 
  10  20   3    17457.43    17245.87    432.72 o 
  12  20   3    23189.48    23048.75    554.41 o 
  14  20   3     1430.51     1325.68    130.38 o 
 -17  21   3     6436.79     7053.22    273.92 o 
 -15  21   3    32063.63    31600.28    889.82 o 
 -13  21   3      510.59      775.11     96.08 o 
 -11  21   3    59111.99    58772.07   1181.96 o 
  -9  21   3     9173.01     9485.53    312.70 o 
  -7  21   3    43327.63    43487.97    781.32 o 
  -5  21   3       68.67       46.34     43.01 o 
  -3  21   3    29909.59    28947.32    535.99 o 
  -1  21   3     2378.84     2227.82    140.92 o 
   1  21   3    40822.09    39611.69    800.81 o 
   3  21   3       61.93       72.38     51.40 o 
   5  21   3    12197.46    12235.96    318.28 o 
   7  21   3    35603.65    35310.86    749.76 o 
   9  21   3     3359.78     3810.81    246.31 o 
  11  21   3     6886.95     6754.45    240.69 o 
  13  21   3        7.19       38.92     71.90 o 
 -16  22   3      394.90      417.95     96.98 o 
 -14  22   3      115.93      163.40     74.07 o 
 -12  22   3      266.36      335.12     78.59 o 
 -10  22   3    13432.90    13510.85    359.11 o 
  -8  22   3     1601.70     1833.27    119.08 o 
  -6  22   3    22391.49    22937.86    450.61 o 
  -4  22   3    24147.43    23808.09    459.14 o 
  -2  22   3    47343.55    45455.51   1071.70 o 
   0  22   3    23181.70    22094.03    580.31 o 
   2  22   3    48363.75    47786.02    955.80 o 
   4  22   3    14235.62    14557.91    360.25 o 
   6  22   3    23021.32    22792.88    521.69 o 
   8  22   3    27338.12    27227.19    612.70 o 
  10  22   3    11261.86    11096.79    324.11 o 
  12  22   3     9798.05    10305.89    321.38 o 
 -15  23   3     4457.70     4519.50    210.04 o 
 -13  23   3    20386.22    22617.90    709.11 o 
 -11  23   3     5928.26     6015.66    232.32 o 
  -9  23   3    74263.52    73688.07   1670.26 o 
  -7  23   3     5096.02     5063.19    182.33 o 
  -5  23   3    59339.10    58190.09   1019.29 o 
  -3  23   3      796.74      815.46    101.82 o 
  -1  23   3    20680.15    20174.59    543.57 o 
   1  23   3     3272.54     2839.76    261.15 o 
   3  23   3    19948.33    19776.98    458.07 o 
   5  23   3     9238.83     9085.85    267.20 o 
   7  23   3      839.76      818.69    111.78 o 
   9  23   3     8081.30     8466.06    272.81 o 
  11  23   3      299.99      382.08     88.33 o 
 -14  24   3     1436.24     1490.30    135.27 o 
 -12  24   3     1057.03     1079.17    116.35 o 
 -10  24   3    17296.01    16885.65    426.08 o 
  -8  24   3     6536.14     6109.65    246.08 o 
  -6  24   3    16274.31    15581.85    378.98 o 
  -4  24   3     4745.65     4598.16    204.08 o 
  -2  24   3    21822.60    21587.07    577.80 o 
   0  24   3    13763.45    13486.52    405.31 o 
   2  24   3    32776.78    31780.69    802.09 o 
   4  24   3    32025.62    31690.14    682.48 o 
   6  24   3    15770.93    16253.63    408.68 o 
   8  24   3    19775.24    20466.57    497.81 o 
  10  24   3    17180.63    17482.49    453.36 o 
 -13  25   3      392.68      593.86     98.59 o 
 -11  25   3    38264.23    39480.38    851.58 o 
  -9  25   3     2447.75     2638.35    172.03 o 
  -7  25   3    23134.76    22033.00    506.31 o 
  -5  25   3      618.16      628.00    100.88 o 
  -3  25   3    16095.86    15451.70    450.67 o 
  -1  25   3      474.77      289.12     80.95 o 
   1  25   3    21748.61    21260.17    582.46 o 
   3  25   3     1500.63     1312.69    132.46 o 
   5  25   3     3348.70     3304.89    159.44 o 
   7  25   3     2876.98     2991.06    159.08 o 
   9  25   3      860.58      875.70    106.08 o 
 -12  26   3     2158.61     2158.75    154.32 o 
 -10  26   3     1513.49     1510.67    127.65 o 
  -8  26   3    13285.28    14241.49    814.74 o 
  -6  26   3     4478.09     4572.28    277.01 o 
  -4  26   3    18056.15    17854.28    508.69 o 
  -2  26   3     4049.36     3788.84    190.25 o 
   0  26   3    21550.74    20774.17    576.01 o 
   2  26   3    22850.97    21781.43    599.54 o 
   4  26   3    24718.55    23166.85    637.31 o 
   6  26   3    13792.76    14361.29    381.60 o 
   8  26   3    25333.26    25312.06    673.41 o 
  10  26   3     9499.79     9593.59    320.37 o 
 -11  27   3     1268.81     1474.41    130.42 o 
  -9  27   3    15274.28    15537.92    553.17 o 
  -7  27   3     2642.50     2342.32    296.68 o 
  -5  27   3    16099.17    15645.80    594.38 o 
  -3  27   3     1104.93     1152.75    164.33 o 
  -1  27   3    23572.55    24073.54   1020.50 o 
   1  27   3      791.67      705.93    110.13 o 
   3  27   3     8042.32     7902.60    305.08 o 
   5  27   3     6086.61     6153.75    583.77 o 
   7  27   3     2205.20     2143.28    156.10 o 
 -10  28   3     3047.50     3068.60    219.05 o 
  -8  28   3      936.72      833.57    156.99 o 
  -6  28   3     6784.77     5990.37    446.51 o 
  -4  28   3     6133.88     5811.21    323.83 o 
  -2  28   3    20658.29    20928.41    741.66 o 
   0  28   3    12318.53    12408.66    404.48 o 
   2  28   3    28067.21    27658.15   1266.27 o 
   4  28   3     6605.26     6922.72    289.79 o 
   6  28   3    15844.30    16327.10    510.52 o 
  -9  29   3     1682.29     1400.53    204.82 o 
  -7  29   3    28318.72    28244.53    957.26 o 
  -5  29   3     2473.80     2731.05    252.37 o 
  -3  29   3    19453.06    18840.00    695.31 o 
  -1  29   3       53.45       10.85    102.47 o 
   1  29   3    12782.66    12447.02    412.25 o 
   3  29   3     1669.61     1520.41    154.72 o 
   5  29   3     4018.66     4268.98    302.73 o 
  -8  30   3    18264.09    17897.42   1456.75 o 
  -6  30   3      421.61      503.27    146.84 o 
  -4  30   3    19847.05    20537.51    750.51 o 
  -2  30   3     5593.84     5233.80    318.54 o 
   0  30   3    25588.98    25375.53    878.09 o 
   2  30   3     9821.87     9873.18    364.15 o 
   4  30   3    17920.79    17609.96    541.54 o 
  -5  31   3     8707.75     8450.72    422.85 o 
  -3  31   3        3.54     -112.57    101.75 o 
  -1  31   3    11183.18    11451.78    506.92 o 
   1  31   3       60.40     -106.16     93.35 o 
 -22   0   4    12853.24    12696.94    471.34 o 
 -20   0   4      408.13      511.15    108.55 o 
 -18   0   4     6615.39     6218.53    238.12 o 
 -16   0   4    11062.64    10760.49    324.29 o 
 -14   0   4    14181.85    14856.37    396.23 o 
 -12   0   4    46071.89    44353.33    992.32 o 
 -10   0   4    75268.39    78062.91   1673.56 o 
  -8   0   4    70841.70    65738.07   1405.53 o 
  -6   0   4       39.01       85.99     27.47 o 
  -4   0   4    11732.14    10488.23    246.70 o 
  -2   0   4    63437.47    66306.31   3953.24 o 
   0   0   4    23541.44    22219.78    489.34 o 
   2   0   4    21350.43    22049.72    491.82 o 
   4   0   4   155460.77   149616.36   3123.74 o 
   6   0   4     5284.85     5330.68    164.03 o 
   8   0   4   221727.48   224070.70   5817.34 o 
  10   0   4    14949.34    15282.32    402.30 o 
  12   0   4   129752.07   126950.27   2717.87 o 
  14   0   4    18182.19    17012.71    467.99 o 
  16   0   4    41519.35    38546.86   1554.45 o 
  18   0   4       56.99      509.46    185.43 o 
 -23   1   4     9603.05     9322.29    272.83 o 
 -21   1   4     8263.94     8195.46    214.29 o 
 -19   1   4    68932.47    66677.14   1068.58 o 
 -17   1   4    14593.85    14565.12    291.15 o 
 -15   1   4    51451.04    51189.69    817.75 o 
 -13   1   4    36815.15    34470.96    562.94 o 
 -11   1   4    98348.68    92986.80   1401.79 o 
  -9   1   4    13899.68    13280.47    233.96 o 
  -7   1   4     8034.09     6770.46    130.57 o 
  -5   1   4      321.62      375.84     25.95 o 
  -3   1   4     5648.69     5613.88    124.93 o 
  -1   1   4    61989.57    64418.03   1490.82 o 
   1   1   4    29712.79    28797.36    695.85 o 
   3   1   4   102747.85   110405.78   1992.05 o 
   5   1   4    27955.94    29344.21    565.31 o 
   7   1   4      100.02       81.22     27.62 o 
   9   1   4      473.31      490.15     46.25 o 
  11   1   4       69.36      148.36     40.86 o 
  13   1   4      614.53      641.96     68.20 o 
  15   1   4    15385.36    14895.18    369.47 o 
  17   1   4     3529.41     3540.50    195.59 o 
 -22   2   4      703.25     1221.57    106.62 o 
 -20   2   4    10356.60    10446.59    244.68 o 
 -18   2   4     5106.32     4914.96    147.33 o 
 -16   2   4     4446.01     4246.10    128.67 o 
 -14   2   4     2583.63     2514.49     93.84 o 
 -12   2   4      594.36      765.62     70.98 o 
 -10   2   4    92945.59    93443.92   1406.47 o 
  -8   2   4      257.87      276.80     28.37 o 
  -6   2   4    13766.44    12554.89    211.31 o 
  -4   2   4     3591.46     4035.55    104.20 o 
  -2   2   4   481917.88   442252.78  42126.38 o 
   0   2   4    43341.43    46531.93    766.98 o 
   2   2   4   146746.27   143539.48   2113.67 o 
   4   2   4     2332.03     2251.66     64.19 o 
   6   2   4    73935.48    70468.87   1067.64 o 
   8   2   4    24509.67    25420.17    457.47 o 
  10   2   4   114100.82   110374.67   2447.51 o 
  12   2   4    12271.83    12052.16    268.86 o 
  14   2   4    32195.07    32120.91    557.03 o 
  16   2   4     1425.15     1862.98    117.32 o 
  18   2   4    14833.72    14561.08    635.51 o 
 -23   3   4     2838.85     2969.12    162.96 o 
 -21   3   4    28579.44    28672.48    584.76 o 
 -19   3   4    19175.83    18409.62    360.69 o 
 -17   3   4    52694.16    49761.91    809.65 o 
 -15   3   4    31210.25    30376.51    514.44 o 
 -13   3   4    64827.97    62009.70    964.76 o 
 -11   3   4    27537.09    25902.70    428.48 o 
  -9   3   4   121318.40   121083.60   1803.80 o 
  -7   3   4    20201.40    19728.87    320.48 o 
  -5   3   4   119967.29   124270.55   1834.49 o 
  -3   3   4    39994.10    42656.05    642.01 o 
  -1   3   4   137414.06   138190.30   2650.14 o 
   1   3   4     4092.31     4102.69     82.54 o 
   3   3   4    62373.57    62713.07   1157.04 o 
   5   3   4       60.43      141.54     25.17 o 
   7   3   4     1100.86     1024.31     54.92 o 
   9   3   4     4811.08     4365.55    115.53 o 
  11   3   4        3.33      -15.74     35.92 o 
  13   3   4     7639.87     7086.47    177.16 o 
  15   3   4     1738.33     1514.61    102.95 o 
  17   3   4     7077.04     6942.71    254.89 o 
 -22   4   4    10139.54    10388.78    287.47 o 
 -20   4   4     1550.86     1417.33    108.23 o 
 -18   4   4     3632.06     3747.17    139.54 o 
 -16   4   4    10896.64    10624.67    228.21 o 
 -14   4   4     3596.02     3788.78    113.34 o 
 -12   4   4    19964.36    18959.92    331.61 o 
 -10   4   4    29736.45    32418.02    518.74 o 
  -8   4   4    54111.22    52236.76    798.67 o 
  -6   4   4     2064.32     2382.27     62.84 o 
  -4   4   4    79010.00    79392.09   1179.93 o 
  -2   4   4    30607.86    33507.54    685.10 o 
   0   4   4   134574.55   137036.72   2012.87 o 
   2   4   4    36613.75    35515.00    570.91 o 
   4   4   4    75409.44    70927.09   1420.37 o 
   6   4   4    25338.90    24548.49    468.72 o 
   8   4   4   106513.56   105025.11   1580.94 o 
  10   4   4    19703.65    20077.16    354.94 o 
  12   4   4    54255.08    51642.88    829.66 o 
  14   4   4     6786.65     6822.16    197.17 o 
  16   4   4    15118.44    14714.05    390.85 o 
  18   4   4      126.92      265.52     85.48 o 
 -23   5   4    15880.63    16518.88    405.43 o 
 -21   5   4     8101.44     8262.54    272.79 o 
 -19   5   4    37049.57    35105.31    677.03 o 
 -17   5   4    12858.60    12708.78    264.31 o 
 -15   5   4    22987.79    22329.93    396.68 o 
 -13   5   4    51531.91    49672.57    871.34 o 
 -11   5   4    92849.63    89788.80   1501.68 o 
  -9   5   4    46037.55    47348.03    810.48 o 
  -7   5   4   100805.26   100177.53   1834.31 o 
  -5   5   4     9544.79    10249.36    372.40 o 
  -3   5   4    65322.59    67515.65   1786.63 o 
  -1   5   4      691.48      803.60     90.34 o 
   1   5   4    45572.24    44835.79    773.95 o 
   3   5   4      913.86      924.53     70.85 o 
   5   5   4    63966.40    63685.58   1047.03 o 
   7   5   4     3029.75     3002.80    109.30 o 
   9   5   4      274.37      263.12     39.04 o 
  11   5   4      354.78      397.45     48.62 o 
  13   5   4        2.40      -36.23     43.52 o 
  15   5   4     5498.68     5165.25    229.12 o 
  17   5   4     1172.46     1253.68    121.61 o 
 -22   6   4     1625.64     1689.39    129.19 o 
 -20   6   4     3437.71     4085.33    412.43 o 
 -18   6   4      388.06      573.38     81.76 o 
 -16   6   4     3248.00     3098.82    124.62 o 
 -14   6   4     1677.96     1399.01     82.68 o 
 -12   6   4       94.24      142.35     39.92 o 
 -10   6   4    45832.05    44848.56    769.73 o 
  -8   6   4    25840.56    28101.91    451.00 o 
  -6   6   4    54880.04    52142.85   1075.35 o 
  -4   6   4     4413.72     4180.86     87.60 o 
  -2   6   4    17547.51    16919.94    338.39 o 
   0   6   4    36114.82    38140.16    631.89 o 
   2   6   4   146373.88   146331.20   2367.07 o 
   4   6   4    11830.38    11151.02    196.51 o 
   6   6   4    98936.80    98345.20   1627.62 o 
   8   6   4    10617.29    10494.34    227.43 o 
  10   6   4    52651.74    51372.71    898.96 o 
  12   6   4     4029.85     3663.44    129.37 o 
  14   6   4    41617.73    40399.22    850.66 o 
  16   6   4     5320.93     5524.04    214.82 o 
  18   6   4    14670.34    15408.62    425.71 o 
 -21   7   4    51060.42    50458.39    948.67 o 
 -19   7   4     5786.65     6026.87    197.30 o 
 -17   7   4    55692.54    55255.46    993.24 o 
 -15   7   4     1435.63     1486.38     87.29 o 
 -13   7   4    28737.87    28366.46    519.08 o 
 -11   7   4     8663.00     8393.09    173.99 o 
  -9   7   4    99331.80   101003.17   1517.40 o 
  -7   7   4    11001.00    12224.90    215.92 o 
  -5   7   4    67376.73    66403.70   1677.99 o 
  -3   7   4    31437.49    32875.00    505.36 o 
  -1   7   4    16229.49    14756.82    239.37 o 
   1   7   4      569.66      708.19     39.86 o 
   3   7   4    22744.54    22673.03    449.60 o 
   5   7   4      419.20      587.92     38.39 o 
   7   7   4     9202.50     8837.70    195.65 o 
   9   7   4      525.05      538.87     47.44 o 
  11   7   4     7127.81     7202.16    187.55 o 
  13   7   4     5982.80     6406.19    246.81 o 
  15   7   4        0.76       66.57     61.20 o 
  17   7   4    13913.73    14580.27    481.60 o 
 -22   8   4     8649.44     8123.91    289.45 o 
 -20   8   4     2499.89     2624.78    145.84 o 
 -18   8   4      103.87      339.59    101.60 o 
 -16   8   4     1140.30      980.00     83.91 o 
 -14   8   4       87.42      100.87     36.82 o 
 -12   8   4     2732.16     2609.15     87.82 o 
 -10   8   4        3.27       83.60     28.10 o 
  -8   8   4    45479.91    48451.43    749.06 o 
  -6   8   4     1862.93     2243.59     65.58 o 
  -4   8   4    22076.76    20838.44    609.52 o 
  -2   8   4    12176.41    11767.98    218.66 o 
   0   8   4    78826.91    75973.00   1592.07 o 
   2   8   4     5058.07     4645.32    110.26 o 
   4   8   4    70563.39    71289.15   1473.70 o 
   6   8   4    35486.21    34547.34    705.23 o 
   8   8   4    71199.12    70649.49   1351.09 o 
  10   8   4    36267.69    35069.83    635.80 o 
  12   8   4    31332.86    30388.08    653.31 o 
  14   8   4     9015.94     9084.23    276.73 o 
  16   8   4    15573.81    15775.98    420.21 o 
 -21   9   4     3710.90     3946.98    202.40 o 
 -19   9   4    39159.71    39052.40    750.93 o 
 -17   9   4     1263.36     1596.42    136.82 o 
 -15   9   4    50105.72    48766.61    878.73 o 
 -13   9   4      355.77      409.10     46.75 o 
 -11   9   4    39902.07    38743.61    621.61 o 
  -9   9   4       10.99      141.37     28.26 o 
  -7   9   4   129443.25   132199.33   2165.50 o 
  -5   9   4      822.94      938.58     44.55 o 
  -3   9   4   163907.52   164691.95   2675.32 o 
  -1   9   4       44.52      154.61     20.29 o 
   1   9   4    36509.09    36005.00    613.22 o 
   3   9   4     3079.23     3229.75    173.80 o 
   5   9   4    39028.14    39726.80    687.10 o 
   7   9   4     5417.61     5159.54    138.95 o 
   9   9   4     2170.47     2141.59    117.13 o 
  11   9   4    14016.64    12664.94    325.06 o 
  13   9   4     1069.84     1076.11    100.99 o 
  15   9   4     5746.17     5706.26    242.29 o 
  17   9   4      155.04      245.17     85.17 o 
 -22  10   4      515.04      803.18    115.24 o 
 -20  10   4      191.73      514.85    180.88 o 
 -18  10   4     5651.44     5440.19    184.11 o 
 -16  10   4       47.13      140.36     60.39 o 
 -14  10   4      777.34      945.37     77.79 o 
 -12  10   4     3665.73     3638.22    105.46 o 
 -10  10   4     7279.16     6941.88    149.59 o 
  -8  10   4    10769.79    12588.15    246.29 o 
  -6  10   4    30912.76    32866.67    589.31 o 
  -4  10   4    12279.75    12268.05    260.91 o 
  -2  10   4    41294.87    40871.82    627.19 o 
   0  10   4    49078.80    47853.50   1057.48 o 
   2  10   4    52694.16    53092.42   1268.61 o 
   4  10   4    25352.45    25977.03    464.31 o 
   6  10   4    43679.59    43712.84    756.70 o 
   8  10   4     9327.95     8947.42    206.26 o 
  10  10   4    12021.52    11342.13    297.08 o 
  12  10   4     7264.84     7442.63    235.30 o 
  14  10   4    25109.61    24585.47    657.11 o 
  16  10   4     5050.55     5367.08    218.95 o 
 -21  11   4    28305.70    28338.35    672.38 o 
 -19  11   4     1848.70     2255.35    155.81 o 
 -17  11   4    42770.06    41195.38    774.69 o 
 -15  11   4     7926.63     7970.35    216.55 o 
 -13  11   4    68664.37    66666.16   1157.31 o 
 -11  11   4     6139.66     6044.05    139.77 o 
  -9  11   4    53715.96    52952.59    822.42 o 
  -7  11   4        2.84       82.74     24.91 o 
  -5  11   4    65432.76    66296.67   1004.59 o 
  -3  11   4      353.65      388.58     30.53 o 
  -1  11   4    69906.98    68917.98   1130.04 o 
   1  11   4     8354.05     9133.01    263.57 o 
   3  11   4    65812.97    66308.48   1106.10 o 
   5  11   4      223.79      270.01     38.86 o 
   7  11   4    18710.63    18294.81    355.80 o 
   9  11   4    15866.43    14851.61    358.57 o 
  11  11   4      213.53      278.55     64.43 o 
  13  11   4     9391.00     9664.25    463.10 o 
  15  11   4        9.81       64.35     65.44 o 
  17  11   4     6988.34     7709.38    327.78 o 
 -20  12   4        4.79      306.82    143.92 o 
 -18  12   4      467.73      732.35     84.83 o 
 -16  12   4       13.87       25.30     81.27 o 
 -14  12   4     3431.03     3485.73    133.54 o 
 -12  12   4     6542.54     6317.74    175.25 o 
 -10  12   4     6544.35     6826.16    148.94 o 
  -8  12   4    25692.65    26898.79    441.16 o 
  -6  12   4     1756.13     1571.22     60.42 o 
  -4  12   4      289.70      555.01     42.71 o 
  -2  12   4    32000.20    31696.81    542.94 o 
   0  12   4     7954.25     7625.86    157.25 o 
   2  12   4     7572.92     6796.38    153.20 o 
   4  12   4    18588.55    19280.83    478.93 o 
   6  12   4    12761.95    12221.72    296.39 o 
   8  12   4    20180.60    20066.38    451.29 o 
  10  12   4    24461.52    24149.23    537.94 o 
  12  12   4    10450.83    10537.99    299.87 o 
  14  12   4     9545.04     9560.04    337.62 o 
  16  12   4     8431.49     8151.67    280.46 o 
 -21  13   4     1153.55     1168.19    129.24 o 
 -19  13   4    40331.30    40518.40    883.85 o 
 -17  13   4     1130.49     1668.55    206.33 o 
 -15  13   4    30614.45    30248.17    588.18 o 
 -13  13   4       92.87      130.60     48.06 o 
 -11  13   4    21222.47    21202.07    418.03 o 
  -9  13   4       49.82       90.29     39.53 o 
  -7  13   4    36821.37    38959.52    615.95 o 
  -5  13   4      268.07      365.76     35.07 o 
  -3  13   4    90164.15    89409.43   1341.93 o 
  -1  13   4      635.71      636.97     38.91 o 
   1  13   4    20900.08    20608.63    337.15 o 
   3  13   4      531.57      582.44     46.14 o 
   5  13   4    23718.40    23442.09    630.54 o 
   7  13   4     1550.70     1341.11     93.20 o 
   9  13   4    14628.15    14164.14    351.39 o 
  11  13   4     3764.00     3682.30    288.82 o 
  13  13   4     1272.08     1383.83    118.61 o 
  15  13   4    12306.31    13955.27    446.32 o 
 -20  14   4      678.68      813.31    109.37 o 
 -18  14   4      250.21     1443.70    183.54 o 
 -16  14   4     1858.33     2111.85    121.43 o 
 -14  14   4     4396.26     4506.33    279.74 o 
 -12  14   4      339.14      183.44     48.47 o 
 -10  14   4      693.31      855.00     70.90 o 
  -8  14   4    25142.97    25786.80    480.77 o 
  -6  14   4      352.32      456.43     49.20 o 
  -4  14   4    17132.80    17648.07    330.08 o 
  -2  14   4     5094.62     4990.69    111.70 o 
   0  14   4    16573.33    16043.01    273.24 o 
   2  14   4     2603.91     2420.56     82.74 o 
   4  14   4    43954.27    45262.57    891.41 o 
   6  14   4     2532.57     2783.17    125.16 o 
   8  14   4    15425.81    14553.93    356.24 o 
  10  14   4     1300.66     1412.76    109.24 o 
  12  14   4    16678.71    16391.99    413.72 o 
  14  14   4     3194.23     3383.23    175.39 o 
  16  14   4     7863.44     8427.34    292.74 o 
 -19  15   4        0.45      -31.83     67.90 o 
 -17  15   4    17178.50    17106.87    442.43 o 
 -15  15   4      207.50      372.02     64.80 o 
 -13  15   4    54012.93    54813.71    977.71 o 
 -11  15   4        1.83       15.94     40.04 o 
  -9  15   4    22846.68    23244.22    489.79 o 
  -7  15   4      125.31      121.66     38.40 o 
  -5  15   4    32008.75    32135.31    516.28 o 
  -3  15   4     1252.87     1347.43     78.61 o 
  -1  15   4    25087.14    24985.15    450.03 o 
   1  15   4     2290.69     2287.40     80.77 o 
   3  15   4     4352.12     4204.28    159.99 o 
   5  15   4      236.72      224.09     52.37 o 
   7  15   4     4260.69     4211.53    155.57 o 
   9  15   4    12703.64    12838.35    333.64 o 
  11  15   4     3774.78     3812.25    167.61 o 
  13  15   4     3308.08     3598.40    178.18 o 
  15  15   4      508.30      786.28    123.95 o 
 -20  16   4     6940.27     7420.26    360.31 o 
 -18  16   4       30.44      197.82     96.78 o 
 -16  16   4      968.55     1997.29    493.00 o 
 -14  16   4       18.42      100.27     90.59 o 
 -12  16   4      264.57      190.75     55.79 o 
 -10  16   4    28850.92    30963.79    579.42 o 
  -8  16   4      538.19      784.12     72.09 o 
  -6  16   4     1293.09     1337.78     76.78 o 
  -4  16   4        2.17       35.72     31.41 o 
  -2  16   4    20601.97    20397.12    378.23 o 
   0  16   4     1834.89     2052.25    113.39 o 
   2  16   4    15005.83    14939.16    342.65 o 
   4  16   4    10805.16    11268.20    282.11 o 
   6  16   4    16369.53    15227.17    364.73 o 
   8  16   4     2161.30     2099.24    124.10 o 
  10  16   4    12297.25    12162.86    433.99 o 
  12  16   4     4384.86     4579.89    189.29 o 
  14  16   4     5617.82     5467.47    220.15 o 
 -19  17   4     9407.80     9313.02    311.72 o 
 -17  17   4        1.52      126.40     70.07 o 
 -15  17   4    12727.05    12502.12    346.39 o 
 -13  17   4      707.68      687.80     73.60 o 
 -11  17   4    15326.75    15700.31    339.33 o 
  -9  17   4      321.44      297.79     52.39 o 
  -7  17   4    10739.69    11143.36    249.21 o 
  -5  17   4      590.84      637.73     51.77 o 
  -3  17   4    21089.81    20640.63    440.00 o 
  -1  17   4     4657.76     4588.20    124.95 o 
   1  17   4    12486.42    12516.57    298.41 o 
   3  17   4      801.99      869.03    107.15 o 
   5  17   4    16377.72    17427.39    403.22 o 
   7  17   4     3473.50     3904.59    157.43 o 
   9  17   4     2379.37     2900.09    149.60 o 
  11  17   4     2372.52     2435.59    209.06 o 
  13  17   4      230.81      393.49     90.87 o 
  15  17   4     4678.95     5010.16    249.95 o 
 -18  18   4     2964.39     3896.51    339.72 o 
 -16  18   4      491.46      911.68    128.29 o 
 -14  18   4     1416.73     1478.91    125.00 o 
 -12  18   4     4304.93     4314.27    151.34 o 
 -10  18   4    10657.30    11583.89    333.49 o 
  -8  18   4     4652.20     5448.03    158.14 o 
  -6  18   4    11861.84    12162.66    296.25 o 
  -4  18   4     5675.58     5667.54    145.52 o 
  -2  18   4        8.42       13.77     32.65 o 
   0  18   4    14247.80    13967.49    352.34 o 
   2  18   4     2104.98     2022.62    134.79 o 
   4  18   4    14396.70    14168.10    342.13 o 
   6  18   4      231.39      248.10     75.04 o 
   8  18   4    16597.27    17411.36    422.05 o 
  10  18   4     2507.90     2584.60    153.09 o 
  12  18   4     9211.34     9058.33    287.52 o 
  14  18   4      490.77      632.95    109.98 o 
 -17  19   4     9367.01     9193.32    302.81 o 
 -15  19   4       36.53       59.84     65.10 o 
 -13  19   4    12130.45    12243.09    337.95 o 
 -11  19   4        0.50       18.36     46.84 o 
  -9  19   4     4380.81     4493.21    149.00 o 
  -7  19   4     3065.26     3065.87    113.59 o 
  -5  19   4     9099.55     8851.83    235.47 o 
  -3  19   4      967.65      981.28    110.96 o 
  -1  19   4     6926.71     6924.66    198.20 o 
   1  19   4      390.84      364.90     60.24 o 
   3  19   4     8693.21     8675.66    240.18 o 
   5  19   4      237.44      282.69     62.94 o 
   7  19   4     2350.24     2598.57    141.32 o 
   9  19   4      460.24      971.27    358.03 o 
  11  19   4     5009.35     5375.34    264.25 o 
  13  19   4     2557.44     2772.47    434.58 o 
 -18  20   4     5348.59     5910.23    244.96 o 
 -16  20   4     1384.08     1517.89    194.51 o 
 -14  20   4      875.25     1098.34    109.57 o 
 -12  20   4     1640.56     1391.68    169.78 o 
 -10  20   4    30239.78    30709.80    587.81 o 
  -8  20   4     1828.03     2010.87    107.52 o 
  -6  20   4    10456.45    10289.39    267.83 o 
  -4  20   4     7310.15     7296.22    207.55 o 
  -2  20   4       78.12       78.79     43.37 o 
   0  20   4    18107.26    18021.96    407.39 o 
   2  20   4     5403.00     5153.51    173.81 o 
   4  20   4     2497.50     2541.99    139.40 o 
   6  20   4    21802.40    20947.08    484.06 o 
   8  20   4      409.45      373.61     74.32 o 
  10  20   4    11752.06    12098.69    341.07 o 
  12  20   4      133.84      209.91    137.74 o 
 -17  21   4      264.52      269.69     89.39 o 
 -15  21   4      296.69      346.97     82.26 o 
 -13  21   4      532.10      470.59     83.32 o 
 -11  21   4     4103.48     4335.12    316.32 o 
  -9  21   4      894.79      955.76    173.03 o 
  -7  21   4     1779.64     1753.97    100.78 o 
  -5  21   4      743.41      748.94     75.19 o 
  -3  21   4      225.41      233.76     87.68 o 
  -1  21   4      771.44      730.49    117.06 o 
   1  21   4     7199.15     7226.71    213.67 o 
   3  21   4      256.16      167.33     56.39 o 
   5  21   4     3607.99     3564.19    153.02 o 
   7  21   4      823.27      969.71    138.08 o 
   9  21   4      582.95     1234.74    186.02 o 
  11  21   4      105.59     1025.76    159.71 o 
 -16  22   4     2663.29     2807.28    178.30 o 
 -14  22   4     7082.57     8126.22    388.10 o 
 -12  22   4    12983.31    12775.53    351.08 o 
 -10  22   4     4152.67     4256.13    316.83 o 
  -8  22   4     1724.35     1924.81    107.80 o 
  -6  22   4    18644.79    17417.86    457.39 o 
  -4  22   4     6316.40     6085.17    231.82 o 
  -2  22   4       69.82      163.17     79.49 o 
   0  22   4    13877.88    12963.34    322.02 o 
   2  22   4     4105.04     3957.00    157.80 o 
   4  22   4     1686.44     1447.02    108.13 o 
   6  22   4     2612.45     2693.99    146.51 o 
   8  22   4     9422.03     9813.91    292.86 o 
  10  22   4     1957.20     2001.11    146.55 o 
  12  22   4     3058.41     2779.90    176.56 o 
 -15  23   4        0.42      -19.44     68.09 o 
 -13  23   4        1.46       79.49     68.30 o 
 -11  23   4       37.81       99.34     77.91 o 
  -9  23   4      491.00      444.18     79.71 o 
  -7  23   4      970.26     1126.94    140.44 o 
  -5  23   4      501.09      713.95     96.50 o 
  -3  23   4      608.09      533.75     88.45 o 
  -1  23   4     1584.09     1630.07    132.77 o 
   1  23   4       61.97      -67.31     44.87 o 
   3  23   4     2635.70     2743.35    142.64 o 
   5  23   4      337.20      272.74     90.33 o 
   7  23   4      307.57      362.40    111.54 o 
   9  23   4      388.73      917.46    191.82 o 
  11  23   4     1956.31     2414.86    208.35 o 
 -14  24   4      351.46      623.35     98.23 o 
 -12  24   4      232.71      585.34    331.39 o 
 -10  24   4      128.95      216.28     69.83 o 
  -8  24   4     7644.78     7530.99    252.67 o 
  -6  24   4     7074.35     7108.23    267.51 o 
  -4  24   4     5300.73     5197.74    220.40 o 
  -2  24   4    12432.70    12122.53    377.70 o 
   0  24   4     3452.37     3414.76    178.18 o 
   2  24   4     6866.47     6303.61    208.06 o 
   4  24   4    24051.47    22716.78    523.08 o 
   6  24   4     5559.12     5904.62    213.78 o 
   8  24   4     1525.12     1637.89    130.09 o 
  10  24   4     2305.83     2804.66    175.87 o 
 -13  25   4      716.52      703.19    100.46 o 
 -11  25   4       50.56      119.41     78.44 o 
  -9  25   4      446.75      418.16     80.26 o 
  -7  25   4     2140.43     2106.20    160.40 o 
  -5  25   4        9.82      -91.59     68.48 o 
  -3  25   4     2999.09     2815.11    174.53 o 
  -1  25   4       43.72      -88.34     61.33 o 
   1  25   4     1022.89      923.82    112.39 o 
   3  25   4     1502.65     1461.62    196.53 o 
   5  25   4      955.89      952.44    121.15 o 
   7  25   4      139.82      298.52    141.20 o 
   9  25   4     2360.10     2862.87    381.18 o 
 -12  26   4     4913.24     4565.89    219.75 o 
 -10  26   4     7668.24     7997.78    270.70 o 
  -8  26   4      796.73      916.37    120.19 o 
  -6  26   4     1235.31     1098.81    160.32 o 
  -4  26   4      918.60      955.38    116.23 o 
  -2  26   4     6856.84     6755.20    266.56 o 
   0  26   4      356.87      203.05    106.20 o 
   2  26   4     6936.90     6622.01    268.62 o 
   4  26   4     1317.15     1280.93    134.80 o 
   6  26   4     2120.93     2097.90    143.68 o 
   8  26   4     2994.57     2893.62    211.08 o 
 -11  27   4      194.99      130.34     73.69 o 
  -9  27   4      334.05      424.35    100.15 o 
  -7  27   4      187.37      258.19    106.41 o 
  -5  27   4     3619.63     3636.88    251.86 o 
  -3  27   4       58.09       89.54     75.17 o 
  -1  27   4     2903.10     2919.85    190.84 o 
   1  27   4      538.09      494.83    100.87 o 
   3  27   4        8.70       19.37     74.23 o 
   5  27   4      225.09      275.86    190.31 o 
   7  27   4      577.99     1816.31    202.33 o 
 -10  28   4      148.64       40.00     87.13 o 
  -8  28   4    10678.18    11612.53    823.57 o 
  -6  28   4       68.77        8.67     95.33 o 
  -4  28   4     9412.68     9386.03    424.57 o 
  -2  28   4      973.91     1030.58    125.34 o 
   0  28   4     2381.97     2232.85    174.06 o 
   2  28   4      330.61      449.15    100.89 o 
   4  28   4    11997.21    11848.14    403.24 o 
   6  28   4      712.21      816.71    159.33 o 
  -9  29   4       84.63        2.00    139.85 o 
  -7  29   4     4617.54     4532.25    296.01 o 
  -5  29   4      939.16     1185.73    231.52 o 
  -3  29   4     3460.50     3303.24    270.39 o 
  -1  29   4       23.80       44.16    122.27 o 
   1  29   4     3383.16     3551.41    205.91 o 
   3  29   4     1487.02     1481.76    157.33 o 
   5  29   4     2147.33     1900.83    218.21 o 
  -8  30   4       31.00      110.02    106.90 o 
  -6  30   4     5382.29     5255.43    319.95 o 
  -4  30   4      149.91        7.43    103.95 o 
  -2  30   4    14545.44    14874.97    689.92 o 
   0  30   4      406.39      361.48    103.00 o 
   2  30   4    13634.11    13283.47    548.64 o 
  -3  31   4       48.88       91.69    130.80 o 
  -1  31   4    11167.56    11477.55    508.47 o 
 -23   1   5     1838.84     1845.23    115.68 o 
 -21   1   5     1686.32     1834.93    106.61 o 
 -19   1   5      952.98      959.21     77.31 o 
 -17   1   5    14917.46    13855.90    279.61 o 
 -15   1   5    12220.30    11827.35    239.43 o 
 -13   1   5    40783.52    41345.68    663.49 o 
 -11   1   5      358.77      496.61     68.34 o 
  -9   1   5    36695.44    36509.23    574.18 o 
  -7   1   5    17351.55    16780.07    278.35 o 
  -5   1   5      127.22      416.37     69.65 o 
  -3   1   5   173017.08   181321.66   5868.62 o 
  -1   1   5    11705.11    13813.50    245.46 o 
   1   1   5    15241.87    15085.45    305.38 o 
   3   1   5    20683.63    19588.71    634.83 o 
   5   1   5     1171.67      923.86     55.53 o 
   7   1   5    21691.41    21893.60    449.05 o 
   9   1   5    18009.06    18581.70    401.20 o 
  11   1   5    10252.35     9762.91    214.42 o 
  13   1   5    12119.62    11761.31    254.07 o 
  15   1   5     3160.83     4241.52    471.55 o 
  17   1   5     1525.96     2502.92    376.55 o 
 -22   2   5       64.35      650.36    137.66 o 
 -20   2   5     2844.70     3458.16    172.72 o 
 -18   2   5     2822.59     2757.67    114.79 o 
 -16   2   5     8426.53     8002.50    186.94 o 
 -14   2   5      255.06      241.62     42.75 o 
 -12   2   5     1261.65     1185.91     63.28 o 
 -10   2   5     9786.45     9924.03    189.82 o 
  -8   2   5     1760.17     1818.34     67.79 o 
  -6   2   5    38519.84    39721.23    608.27 o 
  -4   2   5     2831.40     3369.25     72.73 o 
  -2   2   5    15468.33    16240.89    319.97 o 
   0   2   5      950.06      899.87     36.28 o 
   2   2   5     3213.69     3391.54     78.43 o 
   4   2   5     4775.29     4349.84    123.57 o 
   6   2   5      663.27      697.78     45.38 o 
   8   2   5       45.72       96.69     36.97 o 
  10   2   5     2344.01     2487.38     90.61 o 
  12   2   5        3.29       -2.64     39.06 o 
  14   2   5     1368.20     1462.88    101.41 o 
  16   2   5       55.16       24.33     71.70 o 
 -23   3   5     4802.34     5478.05    246.22 o 
 -21   3   5     5483.26     5042.99    162.36 o 
 -19   3   5    12648.32    12945.76    343.84 o 
 -17   3   5    12020.03    11721.43    248.28 o 
 -15   3   5    19266.47    19228.87    350.98 o 
 -13   3   5      451.67      548.40     50.09 o 
 -11   3   5     2405.03     1711.92     69.17 o 
  -9   3   5     1201.20      977.62     55.10 o 
  -7   3   5     8468.80     7584.38    144.19 o 
  -5   3   5       39.62      262.09     45.81 o 
  -3   3   5    73772.66    77756.02   2045.85 o 
  -1   3   5    21225.13    21054.08    330.34 o 
   1   3   5    19578.87    19295.46    308.32 o 
   3   3   5    24756.56    25346.32    403.64 o 
   5   3   5    21439.57    21607.76    356.58 o 
   7   3   5     8553.45     7668.40    178.77 o 
   9   3   5     7317.67     7218.14    164.48 o 
  11   3   5    12098.57    11755.46    265.42 o 
  13   3   5       50.75       36.31     50.92 o 
  15   3   5      366.64      505.91     74.95 o 
  17   3   5     2902.84     4000.10    270.16 o 
 -22   4   5     1588.50     2115.53    160.15 o 
 -20   4   5      511.71      550.12     94.85 o 
 -18   4   5       16.25       71.59     44.79 o 
 -16   4   5       21.13       32.08     38.09 o 
 -14   4   5     6790.51     6435.43    154.24 o 
 -12   4   5     5763.11     6023.82    140.27 o 
 -10   4   5     6669.60     6218.77    135.02 o 
  -8   4   5    11678.04    11857.57    211.26 o 
  -6   4   5     7127.94     8090.75    149.05 o 
  -4   4   5    24151.59    24155.32    378.50 o 
  -2   4   5     2191.17     2581.51     92.60 o 
   0   4   5     3600.98     3236.61     70.64 o 
   2   4   5     6723.10     7067.48    132.81 o 
   4   4   5    60366.89    58925.57   1263.86 o 
   6   4   5       82.63       93.01     33.28 o 
   8   4   5     9624.94     9749.24    202.27 o 
  10   4   5      173.28      181.42     43.95 o 
  12   4   5    15096.52    14031.30    345.56 o 
  14   4   5        8.95       37.60     52.71 o 
  16   4   5     4439.67     4414.69    189.87 o 
 -23   5   5     1365.19     1480.77    134.77 o 
 -21   5   5     5849.29     5635.78    198.47 o 
 -19   5   5      377.29      351.25     59.47 o 
 -17   5   5    12662.28    11810.48    249.90 o 
 -15   5   5      234.02      240.64     44.86 o 
 -13   5   5    47734.43    48645.52    770.83 o 
 -11   5   5     1529.75     1699.62     69.38 o 
  -9   5   5    20423.62    19306.36    324.72 o 
  -7   5   5     7305.99     8027.47    168.66 o 
  -5   5   5    45158.84    44883.19    721.34 o 
  -3   5   5      222.35      456.61     31.99 o 
  -1   5   5    22814.42    23617.57    447.90 o 
   1   5   5     3898.93     4522.07     92.19 o 
   3   5   5    10623.32    10436.79    185.84 o 
   5   5   5      434.65      699.02     59.05 o 
   7   5   5    13995.95    13865.70    253.02 o 
   9   5   5     1150.21     1235.39     69.12 o 
  11   5   5     3954.68     3540.15    127.93 o 
  13   5   5     6106.86     5710.79    179.05 o 
  15   5   5     2540.94     2630.98    159.03 o 
  17   5   5     1503.19     2029.05    150.71 o 
 -22   6   5      382.40     2104.90    179.12 o 
 -20   6   5     2301.37     2535.45    240.73 o 
 -18   6   5     5135.85     5375.16    326.00 o 
 -16   6   5     1998.36     2020.82    108.92 o 
 -14   6   5      132.68      148.98     45.35 o 
 -12   6   5     7720.53     7818.83    189.04 o 
 -10   6   5    23541.21    25890.63    473.09 o 
  -8   6   5      572.09      476.72     42.48 o 
  -6   6   5    64987.96    70364.96   1152.94 o 
  -4   6   5      148.50      391.15     77.24 o 
  -2   6   5     6093.77     6611.35    196.01 o 
   0   6   5    32868.80    34888.21    534.94 o 
   2   6   5    19982.74    19195.87    310.29 o 
   4   6   5        5.94       23.23     26.46 o 
   6   6   5    44861.63    43280.24    678.78 o 
   8   6   5      751.70      917.68     57.32 o 
  10   6   5    18971.94    18543.01    503.14 o 
  12   6   5      128.27      159.96     50.90 o 
  14   6   5     8964.58     8721.64    271.62 o 
  16   6   5        0.46       66.71     72.92 o 
 -23   7   5     3465.79     3861.66    183.35 o 
 -21   7   5     1431.95     1394.25    112.50 o 
 -19   7   5    11545.52    11380.58    291.08 o 
 -17   7   5      108.12      143.95     50.63 o 
 -15   7   5    13955.89    13337.18    287.25 o 
 -13   7   5     6072.91     6305.61    163.17 o 
 -11   7   5    48495.92    47396.26    746.41 o 
  -9   7   5      106.72       75.36     26.78 o 
  -7   7   5    79129.52    82383.56   1368.76 o 
  -5   7   5     1682.26     1847.70     59.42 o 
  -3   7   5     9284.35     8474.13    152.65 o 
  -1   7   5      563.59      601.37     30.29 o 
   1   7   5     6008.70     5435.26    122.94 o 
   3   7   5     2209.90     2156.62     59.27 o 
   5   7   5    45860.27    44570.67    864.49 o 
   7   7   5       77.33      107.63     33.04 o 
   9   7   5     6566.03     6080.81    189.60 o 
  11   7   5     5142.27     4968.10    177.21 o 
  13   7   5       78.28      646.72    557.16 o 
  15   7   5     7191.22     7034.27    246.22 o 
  17   7   5     3018.66     3687.65    221.11 o 
 -22   8   5    11122.65    11470.84    312.94 o 
 -20   8   5     1329.12     1723.63    245.73 o 
 -18   8   5    15593.54    15630.94    357.86 o 
 -16   8   5     5611.96     5525.95    163.42 o 
 -14   8   5     2681.17     2570.55     95.24 o 
 -12   8   5    21901.81    21126.27    367.74 o 
 -10   8   5       27.21      159.94     31.89 o 
  -8   8   5    30835.30    30668.18    491.60 o 
  -6   8   5      580.43      701.60     60.77 o 
  -4   8   5    44785.98    42565.01   1418.20 o 
  -2   8   5      399.38      448.27     36.30 o 
   0   8   5    22694.21    23738.97    677.97 o 
   2   8   5       83.11      142.83     29.61 o 
   4   8   5    47454.94    46534.61   1020.63 o 
   6   8   5      280.79      394.50     46.42 o 
   8   8   5    25777.80    25206.62    473.41 o 
  10   8   5      250.21      288.11     60.97 o 
  12   8   5    26150.91    25357.07    566.86 o 
  14   8   5      101.66      169.43     68.40 o 
  16   8   5    17789.57    18681.93    515.25 o 
 -21   9   5    12302.45    12235.27    323.66 o 
 -19   9   5       39.51       66.80     67.75 o 
 -17   9   5    10711.34    10506.88    266.18 o 
 -15   9   5    26157.26    25592.76    504.18 o 
 -13   9   5    48760.31    48452.36    773.53 o 
 -11   9   5     7766.81     7901.31    168.13 o 
  -9   9   5     9046.01     8533.95    288.36 o 
  -7   9   5       14.42      162.36     52.23 o 
  -5   9   5    33300.79    31808.45    552.95 o 
  -3   9   5     5334.14     5057.10    105.88 o 
  -1   9   5    37124.11    38661.75    724.15 o 
   1   9   5    69412.79    77936.98   1285.01 o 
   3   9   5     4881.13     4635.91    119.10 o 
   5   9   5      330.74      294.53     41.43 o 
   7   9   5    14892.98    14696.29    300.42 o 
   9   9   5     1612.13     1644.77     91.96 o 
  11   9   5      533.86      592.63     89.44 o 
  13   9   5     1910.82     2030.35    133.74 o 
  15   9   5       90.31      446.16    179.23 o 
 -22  10   5       71.62     1302.25    238.91 o 
 -20  10   5     8354.68     8499.23    249.11 o 
 -18  10   5     1135.40      943.12    147.81 o 
 -16  10   5     5166.64     5247.99    169.59 o 
 -14  10   5     4958.41     4849.43    154.58 o 
 -12  10   5     8268.88     8070.45    174.90 o 
 -10  10   5    16811.32    16862.63    298.94 o 
  -8  10   5     2121.03     1854.90     67.37 o 
  -6  10   5    30219.72    30661.76    532.24 o 
  -4  10   5     2458.62     2777.37    130.88 o 
  -2  10   5    92657.88    91438.95   2084.57 o 
   0  10   5     1001.40     1101.67     53.82 o 
   2  10   5    97784.51    96172.81   1622.94 o 
   4  10   5     1220.74     1478.32     82.38 o 
   6  10   5    76707.02    73260.68   1233.07 o 
   8  10   5      630.59      546.96     65.43 o 
  10  10   5    40273.43    38787.66    800.83 o 
  12  10   5       82.39      260.81     66.63 o 
  14  10   5    19133.25    18921.18    542.36 o 
  16  10   5     1361.01     1638.23    140.70 o 
 -21  11   5     5345.90     5481.61    230.27 o 
 -19  11   5     8335.85     7943.92    235.36 o 
 -17  11   5     3672.69     3777.45    148.91 o 
 -15  11   5     9423.96     9555.57    242.04 o 
 -13  11   5     4524.90     4654.95    148.49 o 
 -11  11   5     8988.81     9007.19    186.37 o 
  -9  11   5    18541.82    20001.65    342.85 o 
  -7  11   5    54180.34    56256.25    866.28 o 
  -5  11   5    46688.07    48808.23    916.60 o 
  -3  11   5    27618.78    27897.50    444.00 o 
  -1  11   5    89904.77    93682.01   1525.31 o 
   1  11   5     6971.01     6940.94    155.36 o 
   3  11   5     2415.35     2479.17     85.07 o 
   5  11   5      182.48      274.57     42.05 o 
   7  11   5       56.74       91.52     52.17 o 
   9  11   5     1883.70     2084.91    123.41 o 
  11  11   5      483.37      662.51    199.08 o 
  13  11   5      174.27      402.56    173.51 o 
  15  11   5     1691.82     1992.72    149.55 o 
 -22  12   5     2359.22     2188.51    169.47 o 
 -20  12   5      285.24     1768.95    200.13 o 
 -18  12   5    13068.75    12709.69    313.84 o 
 -16  12   5     6245.23     6607.86    272.12 o 
 -14  12   5    16135.35    16674.32    357.76 o 
 -12  12   5     7090.63     7593.11    197.70 o 
 -10  12   5    12796.86    13350.09    310.99 o 
  -8  12   5    34368.77    35123.98    562.76 o 
  -6  12   5    11679.52    12609.43    228.21 o 
  -4  12   5    76342.98    74490.21   1124.68 o 
  -2  12   5     1546.51     1617.66     90.67 o 
   0  12   5    61130.98    58790.84   1452.06 o 
   2  12   5     3465.18     3469.87    109.92 o 
   4  12   5    88643.56    82458.01   1890.42 o 
   6  12   5     3795.23     3583.19    170.19 o 
   8  12   5    77784.36    77112.55   1484.30 o 
  10  12   5        6.08       46.01     54.95 o 
  12  12   5    27844.37    26934.20    606.92 o 
  14  12   5       97.05      173.84     74.00 o 
 -21  13   5     2235.15     2184.17    162.13 o 
 -19  13   5    10742.68    10502.16    282.66 o 
 -17  13   5     2958.84     3339.98    143.22 o 
 -15  13   5    42423.43    42069.83    778.39 o 
 -13  13   5    29972.92    29434.53    561.89 o 
 -11  13   5    33471.43    32656.49    603.22 o 
  -9  13   5    34431.65    34295.77    555.26 o 
  -7  13   5    16691.07    16191.11    284.33 o 
  -5  13   5    25568.36    26102.48    695.82 o 
  -3  13   5    65215.70    65083.17   1091.60 o 
  -1  13   5    20572.34    20426.81    337.07 o 
   1  13   5     6469.65     5959.29    143.55 o 
   3  13   5      246.48      353.88     49.82 o 
   5  13   5    12632.91    12811.38    309.16 o 
   7  13   5      754.68      814.14     81.25 o 
   9  13   5     4322.23     4117.17    190.18 o 
  11  13   5        8.30      185.36     64.73 o 
  13  13   5        0.19      106.62     67.87 o 
  15  13   5     1865.40     1998.00    171.93 o 
 -20  14   5     6142.23     6279.76    245.22 o 
 -18  14   5        5.71      536.74    166.28 o 
 -16  14   5     7799.85     8205.91    250.13 o 
 -14  14   5    18759.75    18599.72    495.77 o 
 -12  14   5      399.97      397.91     83.47 o 
 -10  14   5     7720.66     7950.78    198.96 o 
  -8  14   5        6.93       52.26     29.56 o 
  -6  14   5    25725.96    25649.98    423.19 o 
  -4  14   5     1167.10     1316.28     67.17 o 
  -2  14   5   114509.30   112276.59   1826.92 o 
   0  14   5     6639.66     6751.48    205.37 o 
   2  14   5    71054.31    73269.87   1363.97 o 
   4  14   5     2970.96     3301.33    127.28 o 
   6  14   5    17816.60    17579.21    404.57 o 
   8  14   5      907.43      906.79     87.08 o 
  10  14   5    31114.76    31284.24    678.95 o 
  12  14   5       66.38      133.34     76.99 o 
  14  14   5    28988.72    30151.06    687.27 o 
 -21  15   5    11204.88    11428.35    360.42 o 
 -19  15   5     2542.31     2302.61    159.63 o 
 -17  15   5    24614.77    24835.55    515.07 o 
 -15  15   5    13695.05    14220.99    328.53 o 
 -13  15   5    52593.69    54037.24    963.97 o 
 -11  15   5    11542.12    12362.66    278.38 o 
  -9  15   5    39147.59    39816.81    714.14 o 
  -7  15   5     3609.32     3391.35     96.24 o 
  -5  15   5    36490.84    36957.41    645.14 o 
  -3  15   5    49631.04    48981.41    829.44 o 
  -1  15   5    43399.97    42563.71    724.74 o 
   1  15   5     9037.19     8810.45    218.01 o 
   3  15   5     1155.42     1114.44     88.11 o 
   5  15   5        1.15       40.16     45.71 o 
   7  15   5     3320.18     3057.87    135.75 o 
   9  15   5     1578.24     1456.49    112.18 o 
  11  15   5     3274.24     4164.69    418.15 o 
  13  15   5     1365.32     1477.57    126.63 o 
 -20  16   5      601.28      994.57    184.06 o 
 -18  16   5     6096.46     5973.01    230.33 o 
 -16  16   5     2505.23     3159.75    348.85 o 
 -14  16   5     2010.88     2155.90    119.23 o 
 -12  16   5     4150.94     4008.20    141.83 o 
 -10  16   5      307.41      384.01     55.61 o 
  -8  16   5     9579.51     9929.27    229.96 o 
  -6  16   5     1167.86     1299.55     64.57 o 
  -4  16   5    48136.88    47320.10    750.09 o 
  -2  16   5    10047.09     9745.91    214.43 o 
   0  16   5    64228.45    61719.02   1159.63 o 
   2  16   5     2720.04     2817.36    116.93 o 
   4  16   5    45225.88    44171.59    883.40 o 
   6  16   5     4157.24     4315.83    159.74 o 
   8  16   5    60379.43    56346.95   1125.13 o 
  10  16   5     6064.10     6437.81    221.83 o 
  12  16   5    22288.25    22055.17    569.85 o 
  14  16   5     3955.33     4131.23    198.68 o 
 -19  17   5    18681.23    18523.80    487.89 o 
 -17  17   5     6859.48     6808.64    245.85 o 
 -15  17   5    22301.22    22576.46    471.29 o 
 -13  17   5    13715.85    13753.40    315.28 o 
 -11  17   5    47969.62    48368.36    867.36 o 
  -9  17   5     6050.73     6639.47    213.88 o 
  -7  17   5    45676.19    47008.23    827.93 o 
  -5  17   5     1776.55     1698.37     86.07 o 
  -3  17   5    34539.27    34733.94    559.11 o 
  -1  17   5     5535.00     5032.78    135.11 o 
   1  17   5    56866.74    54441.56   1877.61 o 
   3  17   5        1.05        9.74     52.29 o 
   5  17   5    11864.37    11248.19    293.13 o 
   7  17   5       51.54       32.80     56.14 o 
   9  17   5     2276.00     2411.19    143.08 o 
  11  17   5     3780.04     3590.03    174.55 o 
  13  17   5      536.53      529.42     96.13 o 
 -18  18   5      403.57      519.98    106.85 o 
 -16  18   5     5727.34     5410.15    214.66 o 
 -14  18   5     8043.63     8651.60    260.61 o 
 -12  18   5     4007.73     4002.31    145.22 o 
 -10  18   5     9362.61     9830.32    240.62 o 
  -8  18   5      211.10      225.05     47.89 o 
  -6  18   5    25944.37    25596.52    483.22 o 
  -4  18   5     1265.40     1268.71     66.19 o 
  -2  18   5    49106.16    48279.29    833.00 o 
   0  18   5     3664.91     3451.77    145.23 o 
   2  18   5    29192.22    29250.69    613.22 o 
   4  18   5    15710.01    15731.14    374.88 o 
   6  18   5    47886.68    46700.70    947.06 o 
   8  18   5     8451.33     8327.35    255.19 o 
  10  18   5    35887.28    35918.32    777.64 o 
  12  18   5     3702.07     4009.88    188.46 o 
 -19  19   5      860.89     1104.32    126.99 o 
 -17  19   5    24657.08    24560.24    591.90 o 
 -15  19   5     2656.73     2821.10    166.21 o 
 -13  19   5    46547.44    46288.73    851.10 o 
 -11  19   5    27405.49    28191.65    547.75 o 
  -9  19   5    31855.44    32352.91    606.54 o 
  -7  19   5    11988.44    12173.52    396.53 o 
  -5  19   5    49234.39    49202.15    861.78 o 
  -3  19   5    14655.68    14624.12    298.25 o 
  -1  19   5    27542.37    27419.83    575.47 o 
   1  19   5      928.59      824.89     77.70 o 
   3  19   5    15468.21    15389.47    368.39 o 
   5  19   5     1282.54     1472.14    117.34 o 
   7  19   5    17315.89    16727.20    411.45 o 
   9  19   5        8.45       18.59     77.99 o 
  11  19   5     4092.69     4255.43    281.65 o 
  13  19   5     4915.77     5057.90    256.15 o 
 -18  20   5     5660.22     6382.69    253.36 o 
 -16  20   5     1339.81     1416.26    128.81 o 
 -14  20   5        5.42       51.07     59.49 o 
 -12  20   5     3462.01     3593.79    144.63 o 
 -10  20   5       37.31       65.91     50.20 o 
  -8  20   5    12218.20    12883.47    289.03 o 
  -6  20   5     2406.11     2354.24    117.75 o 
  -4  20   5    37050.89    37219.50    670.87 o 
  -2  20   5     5718.41     5520.21    211.92 o 
   0  20   5    29909.93    29786.57    624.16 o 
   2  20   5     2277.23     2376.91    121.08 o 
   4  20   5    33012.01    32937.80    695.88 o 
   6  20   5    11776.46    11863.17    319.72 o 
   8  20   5    27455.79    27547.11    619.70 o 
  10  20   5    13268.42    12699.82    357.79 o 
  12  20   5    19333.47    19670.61    583.13 o 
 -17  21   5     2150.58     2254.04    164.78 o 
 -15  21   5    30427.73    31609.08    712.42 o 
 -13  21   5    14276.59    14462.45    382.83 o 
 -11  21   5    99614.18    97175.89   2837.57 o 
  -9  21   5     3152.14     3414.91    132.27 o 
  -7  21   5    75798.37    76309.66   1310.72 o 
  -5  21   5     4577.33     4678.80    144.30 o 
  -3  21   5    26073.54    25953.96    659.58 o 
  -1  21   5      220.91      194.24     53.74 o 
   1  21   5    36671.57    36826.25    759.11 o 
   3  21   5       29.91        8.20     49.90 o 
   5  21   5    15788.84    15259.17    381.32 o 
   7  21   5       56.00      111.95     66.60 o 
   9  21   5     9894.44     9867.20    300.66 o 
  11  21   5     3141.47     3177.41    218.09 o 
 -16  22   5      584.25      703.30    105.45 o 
 -14  22   5      344.46      252.53     96.79 o 
 -12  22   5      511.62      460.54     82.86 o 
 -10  22   5     3849.99     3557.29    163.22 o 
  -8  22   5     3384.50     3166.07    126.63 o 
  -6  22   5    10319.07     9998.29    272.46 o 
  -4  22   5    23000.49    22408.80    728.55 o 
  -2  22   5    20698.49    19691.94    531.63 o 
   0  22   5    12128.07    11940.89    305.75 o 
   2  22   5    11172.39    10853.95    291.19 o 
   4  22   5    10517.20    11091.78    302.66 o 
   6  22   5    27951.18    29479.24    652.26 o 
   8  22   5    15015.90    15226.44    482.86 o 
  10  22   5    11573.25    11896.64    408.27 o 
 -15  23   5     1565.71     1731.45    141.57 o 
 -13  23   5    63637.22    62715.97   1269.63 o 
 -11  23   5     8950.28     9436.42    284.64 o 
  -9  23   5    42367.45    44222.16    810.97 o 
  -7  23   5     5349.78     5683.02    185.44 o 
  -5  23   5    63990.08    63810.28   1472.40 o 
  -3  23   5     1816.62     1552.14    132.29 o 
  -1  23   5    33153.70    33194.38    826.20 o 
   1  23   5        2.28       43.06     53.75 o 
   3  23   5    10904.80    10771.92    322.93 o 
   5  23   5      369.46      345.45     76.35 o 
   7  23   5    16249.10    15494.57    470.62 o 
   9  23   5     1282.05     1942.75    246.00 o 
 -14  24   5        2.05       77.86     72.58 o 
 -12  24   5       31.04       -0.91     67.67 o 
 -10  24   5       59.08        2.13     62.19 o 
  -8  24   5     5624.58     5679.16    178.63 o 
  -6  24   5     9049.52     8861.15    308.10 o 
  -4  24   5     7868.76     8085.12    289.23 o 
  -2  24   5    17838.46    17020.51    484.78 o 
   0  24   5     6539.58     6174.19    248.16 o 
   2  24   5    13571.30    13091.38    341.09 o 
   4  24   5    21112.19    20838.01    491.39 o 
   6  24   5    32590.52    32529.77    829.87 o 
   8  24   5     7460.30     7489.08    301.34 o 
 -15  25   5    22092.83    24422.99    597.84 o 
 -13  25   5    13727.22    13694.12    413.77 o 
 -11  25   5    26723.30    27000.54    695.96 o 
  -9  25   5     6742.07     6401.88    222.19 o 
  -7  25   5    30193.47    30334.18    778.99 o 
  -5  25   5     5861.31     5842.81    280.99 o 
  -3  25   5    31072.44    30053.52    770.15 o 
  -1  25   5      748.67      610.09    100.91 o 
   1  25   5    16276.94    15780.93    470.03 o 
   3  25   5      210.80      300.57     74.17 o 
   5  25   5    11252.84    10634.98    362.24 o 
   7  25   5      369.53      400.25    109.52 o 
 -14  26   5     2768.42     3280.77    294.09 o 
 -12  26   5      755.79      858.58    108.11 o 
 -10  26   5        1.37      -77.44     71.82 o 
  -8  26   5     4504.97     4604.02    279.55 o 
  -6  26   5     7149.64     7079.00    277.05 o 
  -4  26   5    20248.11    20136.56    563.80 o 
  -2  26   5     3900.14     3657.64    192.78 o 
   0  26   5     9920.91     9560.31    333.37 o 
   2  26   5     5101.95     4918.43    295.06 o 
   4  26   5    17514.00    17262.99    502.95 o 
   6  26   5     6604.53     6251.39    269.82 o 
   8  26   5    20741.39    21932.14    901.13 o 
 -11  27   5     2171.03     2346.73    155.84 o 
  -9  27   5    24402.77    24949.53   1306.06 o 
  -7  27   5     1150.59     1369.71    179.68 o 
  -5  27   5    20909.27    21419.11    597.88 o 
  -3  27   5     1066.60     1002.94    121.84 o 
  -1  27   5    26763.15    26451.79    706.58 o 
   1  27   5       42.29      -38.52     91.45 o 
   3  27   5     8920.31     8600.76    407.15 o 
   5  27   5      671.71      659.65    146.83 o 
 -10  28   5     3150.25     3463.28    564.17 o 
  -8  28   5       75.77       32.32    128.22 o 
  -6  28   5    11729.57    11989.67    501.46 o 
  -4  28   5     1591.91     1646.19    153.94 o 
  -2  28   5    18706.49    18405.54    539.34 o 
   0  28   5     1372.07     1210.13    177.74 o 
   2  28   5    13460.40    13774.05    556.90 o 
   4  28   5     6453.99     6584.02    365.04 o 
  -9  29   5     2251.14     2181.61    230.48 o 
  -7  29   5    16950.12    17159.63    747.06 o 
  -5  29   5     2038.91     2355.74    278.71 o 
  -3  29   5    34744.41    34922.83    899.71 o 
  -1  29   5     6720.31     6011.69    334.18 o 
   1  29   5     2146.29     2032.36    218.59 o 
   3  29   5       18.33      170.60    112.98 o 
  -6  30   5       12.76      -85.72    112.77 o 
  -4  30   5    11441.88    11995.32    756.46 o 
  -2  30   5     2203.01     2167.63    225.92 o 
   0  30   5    18878.82    19833.70   1099.93 o 
 -22   0   6    13721.94    13400.76    423.67 o 
 -20   0   6     2406.81     2474.49    172.45 o 
 -18   0   6    50107.69    45840.34   1070.53 o 
 -16   0   6      275.78      383.05     73.13 o 
 -14   0   6    38549.90    37666.61    869.17 o 
 -12   0   6    21691.72    21845.08    529.37 o 
 -10   0   6   112979.02   115005.78   2435.38 o 
  -8   0   6    29355.61    28860.46    648.99 o 
  -6   0   6     5126.53     4797.75    154.58 o 
  -4   0   6   443758.28   468531.91  11221.44 o 
  -2   0   6     8502.95     9509.38    231.76 o 
   0   0   6   133995.25   127340.89   4957.89 o 
   2   0   6    10556.21    10955.88    278.19 o 
   4   0   6    76510.05    75428.66   1614.08 o 
   6   0   6     1358.84     1548.33     95.90 o 
   8   0   6    98421.18   100748.80   2702.33 o 
  10   0   6     8713.75     8059.19    332.71 o 
  12   0   6    66075.93    67516.16   1519.70 o 
  14   0   6     2493.78     2969.01    371.10 o 
  16   0   6    57728.22    57003.73   1648.05 o 
 -23   1   6     6722.00     6850.11    202.77 o 
 -21   1   6    12078.53    12145.81    275.01 o 
 -19   1   6    19692.76    19484.36    374.70 o 
 -17   1   6    26913.85    25873.74    458.08 o 
 -15   1   6    33177.88    31754.76    533.76 o 
 -13   1   6    56912.88    57295.85    896.35 o 
 -11   1   6    69674.52    65209.83    999.52 o 
  -9   1   6    89243.95    88758.15   1335.33 o 
  -7   1   6   141632.19   145509.28   2152.02 o 
  -5   1   6    38288.14    37658.35    577.34 o 
  -3   1   6    83672.13    88266.51   1432.08 o 
  -1   1   6    54129.94    56378.84   1268.50 o 
   1   1   6    67767.26    62744.77   2997.63 o 
   3   1   6     5799.61     5956.33    135.87 o 
   5   1   6     5277.65     5165.63    264.55 o 
   7   1   6     5069.59     4937.68    135.92 o 
   9   1   6     1229.71     1284.14     89.55 o 
  11   1   6      574.36      680.64     77.48 o 
  13   1   6      726.43      751.98     89.55 o 
  15   1   6     1410.37     1490.56    124.00 o 
 -22   2   6       89.03      122.90     56.20 o 
 -20   2   6     7907.23     8224.20    209.94 o 
 -18   2   6       50.15       53.65     43.55 o 
 -16   2   6    37010.87    36320.73    606.73 o 
 -14   2   6    15651.36    16338.77    302.78 o 
 -12   2   6     5889.61     4923.68    122.25 o 
 -10   2   6    14106.13    13151.33    238.19 o 
  -8   2   6     1671.69     1453.83     59.73 o 
  -6   2   6    38811.06    37836.87    583.59 o 
  -4   2   6    41804.87    48108.08    726.69 o 
  -2   2   6   202236.78   217098.14   4527.57 o 
   0   2   6      289.25      440.52     29.16 o 
   2   2   6   100072.78    98496.55   1601.70 o 
   4   2   6     3437.32     3765.93    115.50 o 
   6   2   6    84893.88    86334.62   1306.88 o 
   8   2   6     7195.10     6939.29    157.25 o 
  10   2   6   123235.61   116491.88   2125.27 o 
  12   2   6     4679.32     5056.54    165.87 o 
  14   2   6    22103.36    23247.92    531.93 o 
  16   2   6     2573.33     2636.88    200.61 o 
 -23   3   6     5773.54     5993.67    211.82 o 
 -21   3   6    17048.83    16573.75    342.29 o 
 -19   3   6     3219.98     3487.54    126.43 o 
 -17   3   6    21914.97    22055.79    402.07 o 
 -15   3   6    25474.12    23640.71    415.25 o 
 -13   3   6    81427.48    80363.03   1231.40 o 
 -11   3   6    15737.66    14929.22    268.73 o 
  -9   3   6   106551.32   104365.26   1563.16 o 
  -7   3   6    41223.78    40986.75    632.96 o 
  -5   3   6    62207.84    62169.82   1588.85 o 
  -3   3   6    14809.73    15045.38    305.96 o 
  -1   3   6   177510.75   182072.56   4001.68 o 
   1   3   6    57928.08    61862.13   1709.94 o 
   3   3   6    59193.79    59579.15    905.97 o 
   5   3   6     6559.28     6380.59    168.28 o 
   7   3   6    15467.83    15211.81    280.05 o 
   9   3   6      104.62      155.46     43.92 o 
  11   3   6      960.69      918.71     76.05 o 
  13   3   6     2636.31     2820.46    130.39 o 
  15   3   6      225.71      293.17     87.59 o 
 -22   4   6     6102.66     5876.88    203.89 o 
 -20   4   6      155.31       73.97     50.57 o 
 -18   4   6    21024.08    20074.97    377.55 o 
 -16   4   6     2038.56     2099.17     96.97 o 
 -14   4   6     1371.24     1063.42     67.43 o 
 -12   4   6     4630.32     4524.58    116.36 o 
 -10   4   6     9118.84     9123.41    179.36 o 
  -8   4   6     8652.86     7878.68    154.52 o 
  -6   4   6     6143.10     6029.94    120.25 o 
  -4   4   6    50645.34    50922.85   1325.32 o 
  -2   4   6     6008.34     6774.02    145.25 o 
   0   4   6   148141.59   150828.05   2221.67 o 
   2   4   6    10460.87    10346.94    185.58 o 
   4   4   6    96115.18    93376.04   1727.01 o 
   6   4   6    12458.12    12405.66    253.20 o 
   8   4   6    71685.84    67541.88   1043.43 o 
  10   4   6    11190.82    10776.01    250.21 o 
  12   4   6    32783.99    33177.71    698.50 o 
  14   4   6      123.88      199.01     63.76 o 
  16   4   6    17292.01    18362.65    667.64 o 
 -23   5   6    19259.88    18719.21    485.01 o 
 -21   5   6     2982.09     3454.19    154.77 o 
 -19   5   6    31908.62    30781.10    542.89 o 
 -17   5   6     5123.19     5290.21    224.81 o 
 -15   5   6    27671.93    28014.54    480.60 o 
 -13   5   6     4515.37     4209.17    116.16 o 
 -11   5   6    93741.82    94065.77   1423.39 o 
  -9   5   6    39584.06    38369.24    603.67 o 
  -7   5   6   184699.42   184960.92   3188.46 o 
  -5   5   6   102921.83   108731.23   1616.08 o 
  -3   5   6   107160.30   112924.72   1823.12 o 
  -1   5   6    69594.20    77157.80   1152.13 o 
   1   5   6    64258.03    64484.08    971.03 o 
   3   5   6      323.81      416.41     33.20 o 
   5   5   6    36398.77    35128.89    610.11 o 
   7   5   6       12.75       16.53     32.93 o 
   9   5   6     8592.97     8516.25    256.18 o 
  11   5   6     6664.13     6185.62    177.24 o 
  13   5   6     6301.37     5987.26    253.49 o 
  15   5   6     3884.28     3900.07    182.40 o 
 -22   6   6     1968.77     2006.26    147.83 o 
 -20   6   6    10304.80    10215.42    271.33 o 
 -18   6   6     1017.74     1011.46     77.28 o 
 -16   6   6     5470.82     5341.90    145.58 o 
 -14   6   6    21872.58    21348.13    377.96 o 
 -12   6   6    21102.48    21702.11    374.28 o 
 -10   6   6     6653.65     7071.44    152.05 o 
  -8   6   6    31300.91    32695.31    568.09 o 
  -6   6   6    54144.66    55015.43    838.51 o 
  -4   6   6     1623.10     2367.39     78.07 o 
  -2   6   6    59442.57    59584.39    897.61 o 
   0   6   6    17476.12    19474.74    315.23 o 
   2   6   6    88663.45    87362.37   1565.98 o 
   4   6   6    36355.42    37833.36    657.99 o 
   6   6   6    72743.72    68032.54   2114.91 o 
   8   6   6    15715.97    15253.19    315.49 o 
  10   6   6    40888.58    39979.21    817.73 o 
  12   6   6     1175.98     1235.15    114.53 o 
  14   6   6    17822.27    17307.45    438.83 o 
  16   6   6     4034.49     4585.38    202.86 o 
 -23   7   6     3982.53     4252.29    207.78 o 
 -21   7   6     7918.73     7627.65    235.28 o 
 -19   7   6     9074.96     8829.86    271.43 o 
 -17   7   6    45926.47    44470.58    908.62 o 
 -15   7   6    11368.35    11497.13    299.18 o 
 -13   7   6    42320.19    41973.36    837.49 o 
 -11   7   6    11608.74    11822.64    254.52 o 
  -9   7   6   119870.78   119469.81   1973.55 o 
  -7   7   6    28365.34    30606.84    487.00 o 
  -5   7   6   131735.98   127247.52   4074.62 o 
  -3   7   6     4396.76     4413.85    107.14 o 
  -1   7   6   116279.83   114659.48   2287.34 o 
   1   7   6     4893.91     4853.87    154.61 o 
   3   7   6    44877.57    44792.49    764.77 o 
   5   7   6     1400.16     1630.42     93.84 o 
   7   7   6     8484.85     8591.61    202.49 o 
   9   7   6     3749.81     3540.09    124.48 o 
  11   7   6     4746.45     4483.32    190.76 o 
  13   7   6     2712.58     3422.71    417.71 o 
  15   7   6     3048.85     3107.14    171.44 o 
 -22   8   6     6786.89     6845.03    228.20 o 
 -20   8   6      102.17      118.63     60.91 o 
 -18   8   6    17594.41    17683.89    390.65 o 
 -16   8   6      454.43      523.50     58.33 o 
 -14   8   6     6978.00     6887.26    164.79 o 
 -12   8   6      369.90      491.76     67.79 o 
 -10   8   6     7555.47     7755.82    163.24 o 
  -8   8   6    28992.89    29159.70    582.87 o 
  -6   8   6      622.68      774.21     49.24 o 
  -4   8   6     5032.16     5151.28    108.56 o 
  -2   8   6       75.56      117.21     43.70 o 
   0   8   6    75432.52    79763.92   1315.01 o 
   2   8   6      883.47      933.57     94.29 o 
   4   8   6   102475.82    98643.65   2513.23 o 
   6   8   6    19892.67    19780.07    426.77 o 
   8   8   6    72738.36    71416.56   1217.19 o 
  10   8   6    12222.00    12547.49    283.42 o 
  12   8   6    32643.86    32307.05    698.68 o 
  14   8   6     1092.30     1167.60    131.74 o 
 -23   9   6    23025.31    23692.50    527.48 o 
 -21   9   6      327.78     1083.39    207.17 o 
 -19   9   6    29770.06    30500.18    610.47 o 
 -17   9   6     5116.16     4734.15    163.70 o 
 -15   9   6    49472.29    48942.40    791.62 o 
 -13   9   6     1529.34     1578.74     77.94 o 
 -11   9   6    43973.06    44737.55    710.50 o 
  -9   9   6      326.80      391.49     42.57 o 
  -7   9   6    98408.55    98818.76   1680.61 o 
  -5   9   6     9189.94     9256.05    204.31 o 
  -3   9   6   110797.65   108108.13   2273.73 o 
  -1   9   6    15602.51    16615.77    301.57 o 
   1   9   6    89703.38    91802.91   1513.82 o 
   3   9   6       65.99       55.83     31.10 o 
   5   9   6    35312.92    34950.15    619.11 o 
   7   9   6        4.16       -9.62     38.44 o 
   9   9   6     1724.33     1741.92    110.67 o 
  11   9   6    16866.46    17697.12    447.61 o 
  13   9   6     3020.79     2887.27    156.53 o 
  15   9   6     4834.14     5438.53    236.40 o 
 -22  10   6      188.92      335.74     81.44 o 
 -20  10   6     7987.85     8717.69    253.81 o 
 -18  10   6      111.07      250.79     63.16 o 
 -16  10   6     4566.57     5026.34    166.79 o 
 -14  10   6     6480.12     6787.18    163.71 o 
 -12  10   6      872.18      866.38     58.77 o 
 -10  10   6      856.47      993.65     58.20 o 
  -8  10   6     1367.73     1821.11     75.23 o 
  -6  10   6      162.33      179.03     32.84 o 
  -4  10   6      181.60      213.53     28.11 o 
  -2  10   6     7345.88     7191.15    183.02 o 
   0  10   6     7154.63     7062.61    156.84 o 
   2  10   6    56647.00    59477.31   1001.26 o 
   4  10   6    15802.19    15994.62    313.67 o 
   6  10   6    36479.79    34990.42    700.37 o 
   8  10   6    19019.80    18745.79    429.79 o 
  10  10   6     4137.90     4306.84    167.97 o 
  12  10   6     6379.40     5992.10    212.59 o 
  14  10   6    10972.59    11026.60    374.69 o 
 -21  11   6    14226.39    14144.21    354.55 o 
 -19  11   6     1509.21     2491.70    313.10 o 
 -17  11   6    53703.48    52223.87    949.87 o 
 -15  11   6       46.36       93.77     48.67 o 
 -13  11   6    40475.82    40873.00    664.64 o 
 -11  11   6       16.94       31.05     33.20 o 
  -9  11   6    53901.83    52880.37    983.78 o 
  -7  11   6     5604.64     5676.86    139.99 o 
  -5  11   6   101138.45   101391.95   1675.18 o 
  -3  11   6     6879.22     7071.85    141.11 o 
  -1  11   6    69919.02    69584.42   1300.04 o 
   1  11   6       44.26       98.77     33.43 o 
   3  11   6    34831.32    34342.47    605.61 o 
   5  11   6        8.33       -3.27     38.83 o 
   7  11   6    50889.20    50431.12   1000.29 o 
   9  11   6    13572.60    12799.18    329.33 o 
  11  11   6    12037.55    11856.07    323.78 o 
  13  11   6     9578.29    10366.70    522.89 o 
  15  11   6     4477.84     4362.89    202.54 o 
 -22  12   6      317.48      306.52     91.77 o 
 -20  12   6     1016.80     1105.54    104.23 o 
 -18  12   6      470.85      763.95     83.84 o 
 -16  12   6     5806.71     6112.90    275.72 o 
 -14  12   6     1512.22     1365.66     92.12 o 
 -12  12   6       65.91       59.06     47.46 o 
 -10  12   6      522.49      672.99     50.83 o 
  -8  12   6    13576.25    14918.15    268.83 o 
  -6  12   6     9898.38     9701.74    240.37 o 
  -4  12   6     3092.94     2989.98     83.04 o 
  -2  12   6    13626.38    13521.75    260.07 o 
   0  12   6    12295.34    12550.41    251.02 o 
   2  12   6    44815.54    47621.90    815.98 o 
   4  12   6     5290.80     5339.33    142.51 o 
   6  12   6    11163.23    10491.77    321.69 o 
   8  12   6     5536.24     5533.50    187.03 o 
  10  12   6    15470.29    15423.56    387.91 o 
  12  12   6     3917.93     3803.23    168.73 o 
  14  12   6     8217.32     8454.94    280.00 o 
 -21  13   6      281.41      728.12    204.63 o 
 -19  13   6    10314.24    10219.60    277.66 o 
 -17  13   6     3892.84     4081.51    157.17 o 
 -15  13   6    51995.93    51926.78    936.70 o 
 -13  13   6      127.40      232.33     52.02 o 
 -11  13   6    46925.00    48191.49    852.77 o 
  -9  13   6     1966.37     2042.85     80.37 o 
  -7  13   6    86789.58    79572.79   2981.95 o 
  -5  13   6       49.91       95.87     39.18 o 
  -3  13   6   118222.15   116251.11   1737.44 o 
  -1  13   6      250.78      277.88     28.72 o 
   1  13   6    66778.37    69354.30   1222.99 o 
   3  13   6      601.79      574.36     64.98 o 
   5  13   6    19722.85    19382.44    507.46 o 
   7  13   6     5744.83     5287.61    181.24 o 
   9  13   6     2801.64     3046.38    144.79 o 
  11  13   6     9832.36     9945.21    291.80 o 
  13  13   6     3729.69     3506.42    175.52 o 
 -20  14   6      599.92      596.66     99.24 o 
 -18  14   6      968.64     1659.13    215.01 o 
 -16  14   6      620.79      869.62     94.18 o 
 -14  14   6     9087.61     8784.94    229.98 o 
 -12  14   6        1.87       49.49     41.96 o 
 -10  14   6     9825.53     9414.63    223.38 o 
  -8  14   6     7882.85     7746.02    165.93 o 
  -6  14   6       32.99       50.99     36.24 o 
  -4  14   6    34609.68    34170.57    602.67 o 
  -2  14   6      975.24     1287.07     63.09 o 
   0  14   6     9952.19     9769.72    210.40 o 
   2  14   6    14270.37    15151.07    301.44 o 
   4  14   6    18099.50    18658.83    417.81 o 
   6  14   6    16741.04    15980.69    378.13 o 
   8  14   6    18480.45    17934.81    426.73 o 
  10  14   6     7118.24     7119.27    283.76 o 
  12  14   6     5664.25     5491.77    211.32 o 
  14  14   6     2895.85     3072.09    259.31 o 
 -21  15   6     9797.97     9917.61    327.91 o 
 -19  15   6      230.73      470.26    174.64 o 
 -17  15   6    17451.46    16321.93    374.27 o 
 -15  15   6      266.26      217.74     58.40 o 
 -13  15   6    13926.04    14341.53    319.13 o 
 -11  15   6       75.92       83.01     43.89 o 
  -9  15   6    12544.00    12709.02    276.27 o 
  -7  15   6     3996.28     4290.73    112.60 o 
  -5  15   6    42802.60    41010.29    868.62 o 
  -3  15   6     1348.45     1407.33     77.79 o 
  -1  15   6    41074.45    41067.79    713.71 o 
   1  15   6      402.17      483.93     50.20 o 
   3  15   6     7803.78     8305.66    395.78 o 
   5  15   6      630.98      509.04     84.74 o 
   7  15   6    11365.89    11833.10    414.22 o 
   9  15   6     2878.38     3589.43    441.66 o 
  11  15   6      796.85      775.48     97.34 o 
  13  15   6     4827.29     6395.18    759.89 o 
 -20  16   6     3777.73     4064.02    207.34 o 
 -18  16   6      124.41      217.71    124.19 o 
 -16  16   6     1432.66     1776.51    254.70 o 
 -14  16   6      416.80      586.58     71.15 o 
 -12  16   6     4171.51     3846.94    137.24 o 
 -10  16   6     1594.94     1682.75     95.53 o 
  -8  16   6    13987.77    14320.57    301.35 o 
  -6  16   6     1281.90     1198.77     78.68 o 
  -4  16   6      203.08      164.39     36.15 o 
  -2  16   6     4568.24     4327.99    140.27 o 
   0  16   6     3544.71     3502.88    111.23 o 
   2  16   6    42557.54    43361.90    864.17 o 
   4  16   6     1619.89     1387.06    117.05 o 
   6  16   6    10333.60    10176.22    278.43 o 
   8  16   6        2.30      -40.26     73.82 o 
  10  16   6    19686.41    19101.44    467.28 o 
  12  16   6      485.76      421.00    105.43 o 
 -19  17   6      808.00      936.95    115.91 o 
 -17  17   6     1301.88     1728.29    162.25 o 
 -15  17   6    10346.70     9910.92    331.71 o 
 -13  17   6      164.92      194.56     55.49 o 
 -11  17   6    12838.67    12999.06    294.57 o 
  -9  17   6     1553.76     1553.39     90.47 o 
  -7  17   6    22512.30    22686.67    436.26 o 
  -5  17   6      157.67      143.63     32.87 o 
  -3  17   6    23291.36    22713.15    481.13 o 
  -1  17   6        0.97       66.11     35.88 o 
   1  17   6     6232.87     6147.21    185.69 o 
   3  17   6      914.25      734.86     72.53 o 
   5  17   6     5518.50     4977.10    307.31 o 
   7  17   6     2502.26     2731.52    273.30 o 
   9  17   6    10306.35    10809.38    309.11 o 
  11  17   6     4568.97     6683.42    612.07 o 
  13  17   6       26.08      269.81    111.67 o 
 -20  18   6     1357.34     1678.80    148.96 o 
 -18  18   6     5062.23     5908.66    694.41 o 
 -16  18   6        6.19      344.74     88.58 o 
 -14  18   6     7054.36     7622.48    346.73 o 
 -12  18   6    10150.29    10462.49    258.24 o 
 -10  18   6      794.75      872.82     75.59 o 
  -8  18   6     9363.41     9394.13    225.54 o 
  -6  18   6     2024.24     2044.20     96.64 o 
  -4  18   6     4768.91     4785.33    133.73 o 
  -2  18   6    11144.29    10551.02    537.21 o 
   0  18   6    22278.20    23261.91    503.35 o 
   2  18   6       16.56      137.71     48.17 o 
   4  18   6    16825.30    16537.93    461.17 o 
   6  18   6     4737.06     4642.36    175.87 o 
   8  18   6     8530.92     8357.79    563.85 o 
  10  18   6      613.27      602.85    108.11 o 
  12  18   6     6160.63     6101.43    335.81 o 
 -19  19   6     1084.26     1217.55    210.33 o 
 -17  19   6     4331.26     4320.68    195.60 o 
 -15  19   6      179.94      205.71     63.40 o 
 -13  19   6    13044.71    13429.28    314.90 o 
 -11  19   6      433.32      401.35     62.73 o 
  -9  19   6    22159.42    21871.90    437.00 o 
  -7  19   6      139.04      236.12     54.36 o 
  -5  19   6     5922.20     5735.59    157.61 o 
  -3  19   6     1102.17     1149.98    110.04 o 
  -1  19   6     9881.02     9424.43    293.81 o 
   1  19   6     1912.90     1902.33    145.70 o 
   3  19   6     7485.12     7642.16    268.40 o 
   5  19   6      595.87      606.81     98.55 o 
   7  19   6     5633.26     5885.75    248.06 o 
   9  19   6       61.99      663.13    134.23 o 
  11  19   6     3497.28     4309.54    345.87 o 
 -18  20   6     1635.86     1858.15    150.07 o 
 -16  20   6     3232.53     4087.22    286.62 o 
 -14  20   6     4087.11     4979.24    251.00 o 
 -12  20   6    12778.47    13351.41    636.88 o 
 -10  20   6     4845.67     5133.14    170.86 o 
  -8  20   6     9447.94     9217.92    229.26 o 
  -6  20   6    36308.93    36275.26    661.81 o 
  -4  20   6      284.19      272.37     56.56 o 
  -2  20   6    13866.85    13539.48    490.14 o 
   0  20   6    12019.58    11631.82    346.78 o 
   2  20   6     8892.25     9397.82    306.62 o 
   4  20   6     1772.00     2000.29    165.74 o 
   6  20   6     6327.40     7041.42    319.24 o 
   8  20   6       14.59      -23.62     70.66 o 
  10  20   6     8627.21     8249.31    560.64 o 
 -17  21   6      117.76      132.79     76.76 o 
 -15  21   6      768.94      766.58    102.68 o 
 -13  21   6      211.56      145.88     66.53 o 
 -11  21   6       80.91      124.58     72.26 o 
  -9  21   6      523.59      566.49     69.56 o 
  -7  21   6     6608.30     6711.61    210.84 o 
  -5  21   6      596.97      551.00     72.74 o 
  -3  21   6     5394.09     5382.48    256.57 o 
  -1  21   6     2127.56     2138.61    117.73 o 
   1  21   6     6980.58     6791.18    255.82 o 
   3  21   6      607.31      545.06     77.19 o 
   5  21   6       22.83      105.48     87.56 o 
   7  21   6      314.24      707.73    237.34 o 
   9  21   6        1.63      758.55    148.69 o 
 -16  22   6     3217.13     3298.54    207.64 o 
 -14  22   6     1664.39     1767.93    199.58 o 
 -12  22   6     5691.78     6347.77    197.37 o 
 -10  22   6    12303.79    12264.64    292.59 o 
  -8  22   6     6379.75     6742.75    192.14 o 
  -6  22   6    17129.99    16885.12    399.49 o 
  -4  22   6      677.56      651.88    125.00 o 
  -2  22   6     2845.31     2685.59    332.10 o 
   0  22   6    21931.70    21273.91    481.33 o 
   2  22   6     2266.02     2463.13    133.72 o 
   4  22   6    12106.31    12312.51    387.98 o 
   6  22   6     6217.19     6154.36    259.02 o 
   8  22   6     7546.94     9442.33    516.23 o 
  10  22   6     2241.96     2511.28    197.85 o 
 -15  23   6      118.83      128.71     76.18 o 
 -13  23   6      201.21      261.74     79.78 o 
 -11  23   6       10.75      -46.68     49.30 o 
  -9  23   6      291.82      201.08     59.95 o 
  -7  23   6      374.78      452.32     73.82 o 
  -5  23   6     5209.32     5102.69    217.92 o 
  -3  23   6      106.45      169.63     70.47 o 
  -1  23   6      452.51      482.60     85.88 o 
   1  23   6      106.99       -2.97     67.58 o 
   3  23   6      280.59      210.42     81.36 o 
   5  23   6       21.56      147.26    120.85 o 
   7  23   6        0.16      863.03    148.98 o 
   9  23   6       76.39       97.33    105.88 o 
 -16  24   6     7540.94     8321.96    592.68 o 
 -14  24   6     8212.90     8415.34    280.37 o 
 -12  24   6    10940.64    11387.79    328.79 o 
 -10  24   6     1445.77     1505.15    105.41 o 
  -8  24   6     4320.62     4322.75    173.24 o 
  -6  24   6     9700.97     9998.35    336.04 o 
  -4  24   6    13466.07    13234.90    405.33 o 
  -2  24   6     9422.17     8836.97    307.19 o 
   0  24   6     9475.48     9285.42    405.28 o 
   2  24   6     4589.61     4918.25    219.95 o 
   4  24   6     8304.55     8718.28    318.25 o 
   6  24   6     3990.54     5082.39    398.51 o 
   8  24   6     4400.94     4363.39    234.21 o 
 -15  25   6     3834.79     4138.30    202.79 o 
 -13  25   6      365.70      316.61     82.50 o 
 -11  25   6     1361.59     1504.15    195.13 o 
  -9  25   6       17.81      -30.43     57.88 o 
  -7  25   6     2512.35     2520.90    238.82 o 
  -5  25   6      594.57      563.29    101.36 o 
  -3  25   6     1887.99     1817.21    150.91 o 
  -1  25   6     4363.16     3755.61    248.36 o 
   1  25   6      251.52      270.91    110.17 o 
   3  25   6      309.70      298.00     91.01 o 
   5  25   6     1901.67     2307.65    326.07 o 
   7  25   6      334.15      544.43    147.61 o 
 -14  26   6      730.17     2912.40    761.12 o 
 -12  26   6       84.89      162.63     78.11 o 
 -10  26   6    14865.27    15535.53    598.37 o 
  -8  26   6     1522.72     1669.32    150.95 o 
  -6  26   6     4944.60     4654.77    220.95 o 
  -4  26   6     3639.72     3571.89    194.10 o 
  -2  26   6     3111.05     3037.88    247.50 o 
   0  26   6     5657.12     5045.83    539.86 o 
   2  26   6     6783.12     6974.21    361.72 o 
   4  26   6     2202.30     2768.44    207.34 o 
   6  26   6     2454.05     2615.74    196.59 o 
 -11  27   6     1611.86     1562.39    328.45 o 
  -9  27   6     1775.67     1980.86    215.58 o 
  -7  27   6       44.94       -3.19     74.69 o 
  -5  27   6     1903.23     1858.43    204.14 o 
  -3  27   6        6.87      -72.29    132.61 o 
  -1  27   6       52.96       58.87     96.59 o 
   1  27   6     1261.12     1100.06    169.86 o 
   3  27   6     1096.05     1189.16    175.37 o 
   5  27   6       64.54      167.64    117.79 o 
 -10  28   6     2108.89     2367.62    279.34 o 
  -8  28   6     1667.67     1180.98    262.54 o 
  -6  28   6      690.83      673.46    140.92 o 
  -4  28   6    18732.62    19313.21    693.94 o 
  -2  28   6      304.25      218.55    144.20 o 
   0  28   6     3154.32     2737.48    247.27 o 
   2  28   6      353.08      461.17    136.96 o 
   4  28   6     3005.43     2980.09    275.31 o 
  -9  29   6        1.12       79.60    147.90 o 
  -7  29   6     7376.99     6684.26    519.82 o 
  -5  29   6        2.65       55.17    104.82 o 
  -3  29   6     9767.41     9627.80    438.20 o 
  -1  29   6      667.03      518.84    142.26 o 
   1  29   6     3495.91     3392.97    279.13 o 
  -6  30   6     2037.81     2725.72    377.82 o 
  -4  30   6       33.88      -22.46    104.91 o 
  -2  30   6    11820.10    11520.15    501.31 o 
 -23   1   7     2966.67     2901.38    169.51 o 
 -21   1   7     1260.00     1220.95     90.88 o 
 -19   1   7     7995.36     7576.93    193.41 o 
 -17   1   7     6945.99     6416.14    166.12 o 
 -15   1   7    17640.96    17184.73    321.13 o 
 -13   1   7     7846.97     7137.64    161.56 o 
 -11   1   7    13472.65    13497.41    248.08 o 
  -9   1   7    37595.79    38357.00    603.18 o 
  -7   1   7    10347.23    10517.54    189.76 o 
  -5   1   7   106441.57   111783.51   2086.14 o 
  -3   1   7   104314.95   114541.09   3552.08 o 
  -1   1   7    28854.19    28832.56    495.35 o 
   1   1   7    46917.17    47005.70    794.30 o 
   3   1   7    22783.65    22803.71    413.86 o 
   5   1   7     6249.14     5787.65    145.05 o 
   7   1   7    17819.35    17877.16    354.87 o 
   9   1   7     8947.51     9306.36    227.30 o 
  11   1   7     5227.15     5430.21    275.55 o 
  13   1   7     2515.23     3318.75    215.59 o 
  15   1   7     4130.79     4697.72    292.43 o 
 -24   2   7      536.31      792.33    100.44 o 
 -22   2   7       20.03      203.71     58.71 o 
 -20   2   7       84.80       68.55     49.11 o 
 -18   2   7        0.94      -19.91     40.05 o 
 -16   2   7     6136.14     5604.22    149.41 o 
 -14   2   7     1660.33     1616.90     79.45 o 
 -12   2   7     8864.29     8581.91    179.73 o 
 -10   2   7     1661.21     1777.83     68.09 o 
  -8   2   7     7250.36     7622.29    150.71 o 
  -6   2   7     2408.56     2421.77     80.56 o 
  -4   2   7     9348.35     9835.21    194.02 o 
  -2   2   7     3317.95     3357.19    137.95 o 
   0   2   7     1392.34     1396.12     50.66 o 
   2   2   7    15121.48    15899.19    297.70 o 
   4   2   7        2.68        7.75     28.26 o 
   6   2   7      215.90      242.43     46.00 o 
   8   2   7        0.11       25.99     37.42 o 
  10   2   7      662.95      835.36     92.95 o 
  12   2   7        2.14       45.88     52.94 o 
  14   2   7     1570.45     1728.54    132.22 o 
 -23   3   7     3589.10     4313.08    180.60 o 
 -21   3   7       23.29      -11.04     49.29 o 
 -19   3   7    12221.17    11503.29    254.64 o 
 -17   3   7     3949.42     3781.02    123.77 o 
 -15   3   7    16070.87    15729.62    299.64 o 
 -13   3   7     6166.79     5779.79    141.90 o 
 -11   3   7    10784.35    10031.62    197.43 o 
  -9   3   7      536.58      526.78     46.27 o 
  -7   3   7    18254.32    18195.71    303.05 o 
  -5   3   7     1902.77     2480.63     63.80 o 
  -3   3   7    22408.95    22759.81    548.88 o 
  -1   3   7     3697.85     3771.85    107.79 o 
   1   3   7    21392.73    21835.57    357.05 o 
   3   3   7     7725.41     7759.11    171.26 o 
   5   3   7     7543.12     7566.16    175.67 o 
   7   3   7     2443.99     2589.08     97.30 o 
   9   3   7     7378.61     6979.87    206.14 o 
  11   3   7    15805.59    14587.91    473.72 o 
  13   3   7     6126.23     7044.05    515.75 o 
  15   3   7     4421.48     5269.48    405.77 o 
 -24   4   7       28.79      797.39    235.89 o 
 -22   4   7     6551.97     6431.85    213.58 o 
 -20   4   7     7964.18     8111.42    334.25 o 
 -18   4   7      834.98      740.62     68.48 o 
 -16   4   7     2594.96     2392.11     98.86 o 
 -14   4   7     7951.93     7851.50    177.14 o 
 -12   4   7       14.82       51.80     32.46 o 
 -10   4   7    40048.47    41503.61    655.20 o 
  -8   4   7    16720.15    16641.96    284.51 o 
  -6   4   7     1483.65     1995.92     70.61 o 
  -4   4   7    21379.15    23286.19    459.39 o 
  -2   4   7      509.24      635.61     42.01 o 
   0   4   7    17496.71    17773.08    293.84 o 
   2   4   7    12417.23    12577.12    222.55 o 
   4   4   7    15488.60    15622.71    274.56 o 
   6   4   7      398.21      440.82     48.82 o 
   8   4   7     6890.79     6691.24    198.40 o 
  10   4   7        7.42      -24.62     47.74 o 
  12   4   7    13549.00    13516.98    347.88 o 
  14   4   7       37.51      184.91    100.82 o 
 -23   5   7      485.53      491.63     85.86 o 
 -21   5   7     5245.74     5417.96    189.47 o 
 -19   5   7      868.76      847.66     74.93 o 
 -17   5   7    16868.88    15594.29    306.96 o 
 -15   5   7      607.31      604.28     56.83 o 
 -13   5   7    17467.52    16567.38    303.95 o 
 -11   5   7     5838.01     5767.07    134.66 o 
  -9   5   7    25837.65    26247.68    428.79 o 
  -7   5   7      998.92     1057.83     49.92 o 
  -5   5   7   114995.02   122472.77   1818.89 o 
  -3   5   7    19731.03    21851.79    388.45 o 
  -1   5   7    29649.04    28578.82    495.70 o 
   1   5   7      112.38      115.01     24.65 o 
   3   5   7    30408.54    30714.14    491.88 o 
   5   5   7      172.51      193.29     34.80 o 
   7   5   7    19550.23    19518.49    383.90 o 
   9   5   7     1159.36     1220.08     85.22 o 
  11   5   7      428.46      722.13    133.11 o 
  13   5   7      236.92      363.78     92.47 o 
  15   5   7     5431.66     6587.60    344.42 o 
 -22   6   7       77.93      529.05    255.72 o 
 -20   6   7     4518.07     4580.58    169.87 o 
 -18   6   7     2656.86     2478.79    117.89 o 
 -16   6   7     7689.52     7209.63    175.35 o 
 -14   6   7     3781.73     3739.58    173.86 o 
 -12   6   7    18168.24    17492.14    313.45 o 
 -10   6   7    14217.04    14129.02    282.06 o 
  -8   6   7      553.11      508.06     50.63 o 
  -6   6   7    40657.91    43065.50    666.68 o 
  -4   6   7     1150.01     1163.58     58.14 o 
  -2   6   7    35212.06    37612.36    889.70 o 
   0   6   7     8879.71     9708.92    175.87 o 
   2   6   7    26651.18    26664.85    428.41 o 
   4   6   7      242.73      254.11     33.85 o 
   6   6   7     7997.51     8007.91    217.89 o 
   8   6   7      709.18      696.04     66.18 o 
  10   6   7     9026.31     8941.56    226.38 o 
  12   6   7      428.18      455.98     78.19 o 
  14   6   7     7226.17     7168.87    248.82 o 
 -23   7   7     4063.85     4231.91    183.99 o 
 -21   7   7     2217.79     2035.34    147.71 o 
 -19   7   7     8434.24     8235.14    267.95 o 
 -17   7   7     4051.23     3892.19    160.94 o 
 -15   7   7    15746.11    14868.28    591.41 o 
 -13   7   7     1302.97     1368.36     81.37 o 
 -11   7   7    45401.42    45086.96    714.85 o 
  -9   7   7     4889.54     4990.91    118.62 o 
  -7   7   7    86307.50    87409.35   1315.32 o 
  -5   7   7    17488.30    18870.82    342.96 o 
  -3   7   7    20023.24    19651.86    356.13 o 
  -1   7   7    22993.66    26244.11    424.05 o 
   1   7   7    24911.25    25823.59    414.30 o 
   3   7   7      437.20      416.85     48.46 o 
   5   7   7    23027.23    22747.68    428.08 o 
   7   7   7      613.26      459.91    101.25 o 
   9   7   7     4977.73     4750.35    150.67 o 
  11   7   7     2616.66     2530.96    141.63 o 
  13   7   7     6969.23     7551.95    470.15 o 
  15   7   7       65.88      285.89    103.04 o 
 -22   8   7    12417.55    12246.79    324.12 o 
 -20   8   7      470.96     1861.74    194.33 o 
 -18   8   7    12554.19    11907.85    293.38 o 
 -16   8   7      916.72      981.70     70.94 o 
 -14   8   7    18536.49    17310.73    477.34 o 
 -12   8   7     9244.20     9412.24    220.51 o 
 -10   8   7    12161.92    10557.33    290.15 o 
  -8   8   7    23922.58    24959.90    411.35 o 
  -6   8   7     4318.82     4170.31     99.09 o 
  -4   8   7    18272.88    17923.04    298.28 o 
  -2   8   7    10070.16    11072.27    478.34 o 
   0   8   7    63525.04    65101.15   1081.33 o 
   2   8   7       13.47       76.01     29.77 o 
   4   8   7    36999.26    37693.36    663.45 o 
   6   8   7        4.08      -10.26     37.44 o 
   8   8   7     2860.09     2808.93    113.86 o 
  10   8   7       40.03      155.41     59.82 o 
  12   8   7    13599.14    13576.46    360.45 o 
  14   8   7       28.55      506.82    128.09 o 
 -23   9   7     1921.53     1860.36    137.53 o 
 -21   9   7     7239.69     7944.74    244.00 o 
 -19   9   7       67.31       68.72     56.32 o 
 -17   9   7    13948.93    13464.90    316.47 o 
 -15   9   7      145.68      291.93     48.19 o 
 -13   9   7    23196.07    22625.52    397.31 o 
 -11   9   7     6003.49     6320.82    146.71 o 
  -9   9   7    38219.36    39224.49    962.67 o 
  -7   9   7    10452.62    11125.37    303.76 o 
  -5   9   7    25581.36    25763.81    416.54 o 
  -3   9   7    18973.63    19416.71    320.97 o 
  -1   9   7     5875.79     5262.12    110.09 o 
   1   9   7      410.79      516.12     43.91 o 
   3   9   7    11048.48    11371.69    246.96 o 
   5   9   7      471.54      556.13     56.24 o 
   7   9   7    14016.90    13433.11    326.94 o 
   9   9   7     3776.37     3863.77    183.13 o 
  11   9   7     4865.87     5264.98    285.64 o 
  13   9   7      222.88      553.93    102.07 o 
 -22  10   7       38.98      613.49    166.46 o 
 -20  10   7    17123.05    16990.31    394.41 o 
 -18  10   7     4970.71     4317.71    327.60 o 
 -16  10   7    19554.01    18288.72    391.42 o 
 -14  10   7    12290.41    11952.63    243.83 o 
 -12  10   7    25428.26    24965.02    428.45 o 
 -10  10   7    17037.77    17048.60    304.57 o 
  -8  10   7    14473.90    15723.74    310.30 o 
  -6  10   7    20302.54    20609.99    379.74 o 
  -4  10   7    40075.68    41703.20    649.30 o 
  -2  10   7    24726.28    24640.04    398.32 o 
   0  10   7     3469.66     3404.78     98.78 o 
   2  10   7    33602.01    33306.36    588.32 o 
   4  10   7       50.25       58.60     42.57 o 
   6  10   7    46916.39    46642.62    818.77 o 
   8  10   7      258.66      228.55     59.95 o 
  10  10   7    31910.47    32107.06    691.81 o 
  12  10   7     1216.70     1522.78    159.64 o 
  14  10   7    24628.95    24838.90    839.96 o 
 -21  11   7     1056.96     1180.79    109.42 o 
 -19  11   7     8790.85     8609.57    245.22 o 
 -17  11   7    47416.61    45033.60    834.30 o 
 -15  11   7    20669.88    19727.26    410.71 o 
 -13  11   7    14501.51    14699.60    281.76 o 
 -11  11   7    14327.35    13874.42    262.61 o 
  -9  11   7     3797.67     3623.93    112.22 o 
  -7  11   7    29959.71    30816.53    552.20 o 
  -5  11   7    29824.93    29537.50    683.74 o 
  -3  11   7    12548.45    12642.34    225.57 o 
  -1  11   7     6368.37     6305.45    136.66 o 
   1  11   7    36521.59    39524.08    686.97 o 
   3  11   7    25214.29    26743.38    489.69 o 
   5  11   7    13214.66    12948.09    275.77 o 
   7  11   7      292.71      299.00     75.65 o 
   9  11   7       82.86       30.50     54.65 o 
  11  11   7       43.93       86.65    105.05 o 
  13  11   7      914.03     1601.18    234.19 o 
 -22  12   7    18121.03    18460.65    434.64 o 
 -20  12   7       24.20      474.96    183.70 o 
 -18  12   7    27452.94    26888.65    547.47 o 
 -16  12   7     2514.58     2474.38    226.19 o 
 -14  12   7    19887.23    19567.30    403.44 o 
 -12  12   7    13374.77    13466.97    261.08 o 
 -10  12   7     3977.07     4008.07    111.83 o 
  -8  12   7    26771.62    28066.99    463.14 o 
  -6  12   7     8933.64     8441.72    169.65 o 
  -4  12   7    31406.75    31578.02    505.62 o 
  -2  12   7     9777.63     9821.70    184.64 o 
   0  12   7    71900.42    72518.16   1957.98 o 
   2  12   7      249.40      245.42     47.03 o 
   4  12   7    53554.44    56651.20    972.61 o 
   6  12   7     2022.29     1841.11    108.86 o 
   8  12   7    36388.61    34875.77    732.39 o 
  10  12   7      242.83      513.09    183.47 o 
  12  12   7    22440.31    22970.64    634.54 o 
 -21  13   7     1440.11     1523.91    122.21 o 
 -19  13   7    10215.53     9936.56    271.92 o 
 -17  13   7    11475.41    11049.53    281.70 o 
 -15  13   7    21531.79    20494.68    427.33 o 
 -13  13   7     9487.66    10040.89    242.93 o 
 -11  13   7    45559.54    46449.88    742.69 o 
  -9  13   7    22518.56    22601.31    423.20 o 
  -7  13   7    29959.19    29746.83    487.00 o 
  -5  13   7    15037.92    15215.54    270.21 o 
  -3  13   7    69352.05    68328.92   1138.86 o 
  -1  13   7    13328.98    13192.68    298.69 o 
   1  13   7    40817.06    41758.31    727.30 o 
   3  13   7    13795.39    14898.18    303.28 o 
   5  13   7    16333.61    15903.41    374.26 o 
   7  13   7       23.66      -44.21     36.50 o 
   9  13   7     2683.17     2331.21    165.36 o 
  11  13   7     1393.26     1132.17    147.77 o 
  13  13   7     1259.30     1988.07    213.00 o 
 -20  14   7    10488.01    10582.04    291.85 o 
 -18  14   7     1162.36     1932.83    229.71 o 
 -16  14   7    22868.40    21997.24    459.49 o 
 -14  14   7     7013.91     6443.06    189.00 o 
 -12  14   7     4225.39     4676.99    149.28 o 
 -10  14   7     9922.37     9860.44    208.78 o 
  -8  14   7    11310.39    11707.94    226.42 o 
  -6  14   7    17234.94    16802.24    447.05 o 
  -4  14   7    15692.28    15522.45    275.49 o 
  -2  14   7    40858.47    40806.59    711.83 o 
   0  14   7      437.12      531.45     53.10 o 
   2  14   7    43707.46    43743.77    763.40 o 
   4  14   7     3332.03     3424.85    135.96 o 
   6  14   7    34851.10    34336.59   1130.83 o 
   8  14   7     1462.13     1548.61    135.63 o 
  10  14   7    18514.32    18258.22    526.43 o 
  12  14   7     3705.55     4135.97    221.16 o 
 -21  15   7     6393.37     6318.61    253.70 o 
 -19  15   7    10409.40    10782.74    321.32 o 
 -17  15   7    23008.01    22493.02    475.20 o 
 -15  15   7    11676.54    10944.97    284.17 o 
 -13  15   7    22756.95    23231.82    465.57 o 
 -11  15   7    11278.42    11628.62    266.23 o 
  -9  15   7    41455.20    43860.45    701.65 o 
  -7  15   7     5741.16     5649.38    163.33 o 
  -5  15   7    48281.66    48175.59    834.15 o 
  -3  15   7     9039.37     8862.66    200.48 o 
  -1  15   7    70253.16    69636.21   1321.75 o 
   1  15   7     9275.14     9654.35    216.18 o 
   3  15   7    34784.66    35086.39    719.71 o 
   5  15   7     4836.21     4870.38    200.72 o 
   7  15   7     3277.67     3658.39    185.45 o 
   9  15   7        0.98       44.62     87.69 o 
  11  15   7     9212.67     9243.87    365.13 o 
 -20  16   7     1671.30     1798.44    147.77 o 
 -18  16   7    17056.35    17472.20    400.99 o 
 -16  16   7      199.48      474.89    131.60 o 
 -14  16   7    19602.06    18881.22    402.34 o 
 -12  16   7     2985.82     2641.92    116.01 o 
 -10  16   7     1826.51     2088.14    103.17 o 
  -8  16   7    14425.76    14728.75    300.85 o 
  -6  16   7     3056.86     3103.53    120.98 o 
  -4  16   7    16527.84    15960.23    286.43 o 
  -2  16   7      171.55      220.32     44.55 o 
   0  16   7    29457.83    30883.04    558.70 o 
   2  16   7      332.06      368.05     60.72 o 
   4  16   7    12145.31    12475.57    374.83 o 
   6  16   7      831.55      946.44    109.71 o 
   8  16   7    30359.41    29019.79    746.67 o 
  10  16   7     2951.35     2866.11    221.18 o 
  12  16   7    30075.36    30536.27    810.97 o 
 -19  17   7    29299.26    29037.73    678.03 o 
 -17  17   7     8834.46     8304.06    239.95 o 
 -15  17   7    44062.25    42061.92    786.09 o 
 -13  17   7    11320.05    11076.75    270.39 o 
 -11  17   7    42266.86    43413.79    787.09 o 
  -9  17   7     8871.72     8817.32    216.99 o 
  -7  17   7    47238.31    47022.63    947.85 o 
  -5  17   7     4376.63     4411.36    138.88 o 
  -3  17   7    16109.92    15235.94    309.39 o 
  -1  17   7     4235.92     4537.83    149.49 o 
   1  17   7    59227.39    60537.60   1178.11 o 
   3  17   7     4198.90     3886.34    192.23 o 
   5  17   7    26376.69    25495.67    658.18 o 
   7  17   7      267.12      199.97     79.12 o 
   9  17   7     1862.26     1939.59    169.31 o 
  11  17   7      485.72      613.83    114.68 o 
 -20  18   7    18724.85    19307.08    508.41 o 
 -18  18   7     1121.74     1325.89    126.92 o 
 -16  18   7    10518.54    10384.99    274.29 o 
 -14  18   7      972.21     1107.80     93.25 o 
 -12  18   7     1458.82     1697.98    106.90 o 
 -10  18   7     1752.66     1980.23    108.02 o 
  -8  18   7      854.72      970.16     75.29 o 
  -6  18   7     6513.08     6337.61    150.85 o 
  -4  18   7      299.00      229.24     47.47 o 
  -2  18   7    19411.65    19260.49    377.70 o 
   0  18   7      128.07      187.34     61.80 o 
   2  18   7    17791.98    17936.99    487.95 o 
   4  18   7     1439.34     1358.26    138.90 o 
   6  18   7    41459.11    40860.75    988.36 o 
   8  18   7     4806.83     4827.82    228.34 o 
  10  18   7    30714.82    30141.01    795.11 o 
 -19  19   7     8195.10     8662.07    318.35 o 
 -17  19   7    27186.78    27663.09    644.07 o 
 -15  19   7     3610.22     3832.72    152.70 o 
 -13  19   7    49725.86    51269.52    929.92 o 
 -11  19   7     7333.50     7302.24    203.49 o 
  -9  19   7    74188.06    75538.51   1301.80 o 
  -7  19   7    18540.46    18703.08    421.78 o 
  -5  19   7    48266.14    47440.66    831.46 o 
  -3  19   7     1061.68     1071.67     74.40 o 
  -1  19   7    67792.64    66142.34   2665.18 o 
   1  19   7      375.49      526.63     86.70 o 
   3  19   7    43471.57    43577.39   1032.13 o 
   5  19   7      127.51       87.69     73.63 o 
   7  19   7    10726.71    10632.21    360.15 o 
   9  19   7     1539.85     1574.44    153.16 o 
  11  19   7     9421.37     9265.18    453.96 o 
 -18  20   7    10352.88    10940.14    338.70 o 
 -16  20   7      193.02      211.99     66.89 o 
 -14  20   7    10115.77    10311.65    269.54 o 
 -12  20   7     1577.56     1505.33    104.95 o 
 -10  20   7     8143.87     8119.11    215.18 o 
  -8  20   7     6886.34     6741.24    212.66 o 
  -6  20   7      158.32       53.77     33.02 o 
  -4  20   7    25956.68    25426.47    481.70 o 
  -2  20   7     6379.33     6069.23    231.69 o 
   0  20   7    26473.41    27111.86    679.92 o 
   2  20   7     3747.68     3703.48    182.06 o 
   4  20   7    19284.44    19351.25    536.17 o 
   6  20   7     5138.13     5146.03    233.46 o 
   8  20   7    12780.55    12323.25    406.81 o 
  10  20   7    11503.52    11714.55    409.19 o 
 -17  21   7     2172.97     2689.27    179.18 o 
 -15  21   7    23091.56    23696.33    499.86 o 
 -13  21   7     2102.40     2315.73    129.49 o 
 -11  21   7    53980.14    55505.34    995.25 o 
  -9  21   7     8433.57     8312.67    219.34 o 
  -7  21   7   140132.06   139318.91   2604.60 o 
  -5  21   7     8897.49     8899.50    287.60 o 
  -3  21   7    36387.40    34963.23   1062.44 o 
  -1  21   7      231.94      385.75    106.14 o 
   1  21   7    42176.84    41139.19    979.83 o 
   3  21   7      937.91     1050.73    120.27 o 
   5  21   7    28541.79    29317.12    755.78 o 
   7  21   7     1931.65     1909.30    161.51 o 
   9  21   7     5484.90     5723.16    265.97 o 
 -16  22   7      594.87      561.75     95.13 o 
 -14  22   7      653.87      686.91     86.47 o 
 -12  22   7      424.67      590.14     76.78 o 
 -10  22   7      508.02      517.89     73.34 o 
  -8  22   7      365.15      507.00     77.12 o 
  -6  22   7       30.88       39.42     54.48 o 
  -4  22   7      918.68      847.79    131.30 o 
  -2  22   7     2458.51     2529.13    186.56 o 
   0  22   7     6138.20     6229.54    242.85 o 
   2  22   7     7576.41     7352.84    275.68 o 
   4  22   7     8683.18     8546.90    310.46 o 
   6  22   7    15018.52    15697.64    479.21 o 
   8  22   7     8636.40     8962.68    340.07 o 
 -15  23   7     1154.54     1371.06    255.90 o 
 -13  23   7    34731.45    34530.05    672.20 o 
 -11  23   7     3507.83     3545.30    181.16 o 
  -9  23   7    41351.59    42390.63   1161.32 o 
  -7  23   7    12813.22    13195.94    350.10 o 
  -5  23   7    43155.72    42450.83   1267.51 o 
  -3  23   7      155.63      222.98    102.16 o 
  -1  23   7    51137.05    48240.46   1423.81 o 
   1  23   7     2738.75     2814.58    186.89 o 
   3  23   7    42360.16    41488.62   1008.33 o 
   5  23   7      134.41      212.97    102.27 o 
   7  23   7    28987.59    29358.87    781.41 o 
 -16  24   7     7407.52     8317.05    290.97 o 
 -14  24   7       41.29       51.27     70.04 o 
 -12  24   7     3242.74     3230.28    149.88 o 
 -10  24   7        8.19      -18.50     58.41 o 
  -8  24   7       64.86      139.27    100.03 o 
  -6  24   7     5265.38     4834.09    274.70 o 
  -4  24   7       29.81      139.45     97.90 o 
  -2  24   7    17183.78    16428.43    601.26 o 
   0  24   7     2474.73     2478.32    224.63 o 
   2  24   7     8553.13     8562.92    310.28 o 
   4  24   7     8739.82     8592.06    319.92 o 
   6  24   7    10731.02    10770.50    377.67 o 
 -15  25   7    32486.28    34099.20    770.42 o 
 -13  25   7      391.88      628.08     97.92 o 
 -11  25   7    34161.41    33933.84    865.51 o 
  -9  25   7     6199.88     5637.69    302.90 o 
  -7  25   7    61946.64    59853.21   1893.87 o 
  -5  25   7     8796.33     9106.02    815.41 o 
  -3  25   7    30376.38    29141.59    939.98 o 
  -1  25   7      139.60       67.10     94.57 o 
   1  25   7    29078.47    28848.02    947.09 o 
   3  25   7      324.07      632.14    109.72 o 
   5  25   7    18318.16    18804.51    554.09 o 
 -14  26   7     4163.25     4523.69    206.24 o 
 -12  26   7      674.20      484.26    127.47 o 
 -10  26   7      469.28      690.25    140.98 o 
  -8  26   7     1360.08     1211.09    165.74 o 
  -6  26   7      487.79      531.09    132.21 o 
  -4  26   7     6517.90     6125.48    326.83 o 
  -2  26   7     2649.50     2770.87    240.90 o 
   0  26   7     8689.55     8091.41    393.25 o 
   2  26   7     3724.63     3696.64    449.52 o 
   4  26   7     8816.16     8948.52    334.29 o 
 -11  27   7     3915.21     3411.49    398.66 o 
  -9  27   7    30318.57    29946.25    972.27 o 
  -7  27   7     2573.55     2760.59    369.84 o 
  -5  27   7    43053.17    41927.39   1520.02 o 
  -3  27   7     1555.16     1467.59    184.66 o 
  -1  27   7    11455.71    11528.40    494.20 o 
   1  27   7     4936.79     4646.05    645.44 o 
   3  27   7    15841.67    16776.73    652.92 o 
 -10  28   7     5107.46     4814.46    438.95 o 
  -8  28   7      290.40      238.76    118.60 o 
  -6  28   7     6853.50     7017.70    459.73 o 
  -4  28   7     1400.21     1135.84    172.70 o 
  -2  28   7    12235.70    12430.23    521.35 o 
   0  28   7      622.55      943.55    170.51 o 
   2  28   7    12679.10    12929.17    551.81 o 
  -7  29   7    10002.76     9418.72    437.41 o 
  -5  29   7     5145.60     5234.13    315.28 o 
  -3  29   7    22731.92    23442.06    821.13 o 
  -1  29   7     1164.04     1133.13    180.74 o 
 -24   0   8      707.52     1135.39    261.14 o 
 -22   0   8    31262.80    31817.95    812.40 o 
 -20   0   8     1288.91     1221.04    123.80 o 
 -18   0   8    46856.52    45553.32   1065.30 o 
 -16   0   8     4648.48     4559.24    188.07 o 
 -14   0   8    40864.03    38572.32    891.75 o 
 -12   0   8     1080.72      991.89     86.04 o 
 -10   0   8    58494.45    58690.41   1280.54 o 
  -8   0   8     3842.29     4591.25    151.22 o 
  -6   0   8     1033.89      887.91    135.91 o 
  -4   0   8   284707.47   299498.44  15550.08 o 
  -2   0   8       82.35      127.73     31.35 o 
   0   0   8    94591.24    93034.99   1971.06 o 
   2   0   8      237.38      205.36     58.28 o 
   4   0   8    44163.45    42148.19   1170.62 o 
   6   0   8       31.48       11.85     43.70 o 
   8   0   8    43406.70    44094.49   1247.98 o 
  10   0   8      175.89      258.66     98.05 o 
  12   0   8    12483.79    13065.19    495.73 o 
  14   0   8     6064.69     5951.55    337.94 o 
 -23   1   8    12375.98    12596.44    292.81 o 
 -21   1   8     6327.24     6232.59    181.86 o 
 -19   1   8    10283.62    10425.04    238.42 o 
 -17   1   8    13980.28    14018.69    283.21 o 
 -15   1   8    35244.43    34706.55    578.93 o 
 -13   1   8    38930.82    38000.86    617.81 o 
 -11   1   8   110665.84   110077.93   1657.96 o 
  -9   1   8    83637.96    84613.08   1279.54 o 
  -7   1   8    59184.11    60118.06    915.57 o 
  -5   1   8   100486.39   106438.91   1683.94 o 
  -3   1   8    89979.24    92626.93   1511.81 o 
  -1   1   8    34301.44    35008.37    599.68 o 
   1   1   8    81855.77    77400.26   2378.89 o 
   3   1   8     1252.68     1428.63     64.28 o 
   5   1   8     4999.39     4949.13    146.35 o 
   7   1   8      820.68      911.36     68.46 o 
   9   1   8    11284.14    10548.67    251.06 o 
  11   1   8     2229.54     2417.23    142.98 o 
  13   1   8     2661.78     2823.05    164.88 o 
 -24   2   8    19610.31    20658.16    470.33 o 
 -22   2   8     2503.37     2764.76    132.87 o 
 -20   2   8    38275.70    36651.93    634.46 o 
 -18   2   8      837.40      830.63     71.06 o 
 -16   2   8    73995.90    72455.47   1135.80 o 
 -14   2   8     1330.06     1195.89     71.56 o 
 -12   2   8    53243.48    52592.84    825.74 o 
 -10   2   8     3250.82     3179.51     91.12 o 
  -8   2   8    38504.48    40552.34    634.61 o 
  -6   2   8    35595.59    38190.37    594.02 o 
  -4   2   8       55.20      458.85     84.78 o 
  -2   2   8    29901.69    29838.26    514.24 o 
   0   2   8     1393.20     1282.90     52.83 o 
   2   2   8    74548.41    72124.14   1098.15 o 
   4   2   8     2458.64     2419.63     87.80 o 
   6   2   8    44265.11    43637.39    698.78 o 
   8   2   8     1954.03     1874.94    114.88 o 
  10   2   8    20645.96    21016.54    483.81 o 
  12   2   8     9263.18     9427.35    334.51 o 
  14   2   8    34309.36    36130.74   1119.64 o 
 -23   3   8     2127.87     1995.76    133.51 o 
 -21   3   8    17746.71    17195.04    351.56 o 
 -19   3   8     1514.46     1702.37     98.20 o 
 -17   3   8    17855.73    17179.51    331.02 o 
 -15   3   8    13440.06    12776.50    256.73 o 
 -13   3   8    95667.54    91519.76   1398.05 o 
 -11   3   8    27783.91    27924.95    462.53 o 
  -9   3   8    97366.24    98377.55   1479.84 o 
  -7   3   8    38750.64    39035.29    609.68 o 
  -5   3   8   126040.44   130207.38   2109.93 o 
  -3   3   8    56863.84    61315.72   1137.31 o 
  -1   3   8   122980.02   126497.49   2041.68 o 
   1   3   8    28475.40    29723.15    476.83 o 
   3   3   8    47815.28    48940.74    837.71 o 
   5   3   8       68.45      126.97     58.90 o 
   7   3   8    18618.55    18233.89    411.58 o 
   9   3   8    14459.83    13835.46    308.83 o 
  11   3   8    18630.38    18354.63    443.69 o 
  13   3   8      905.00     1126.82    172.78 o 
 -24   4   8     1856.91     2197.57    146.60 o 
 -22   4   8    24048.99    24085.74    513.22 o 
 -20   4   8     2812.89     2582.09    123.02 o 
 -18   4   8    32979.32    32026.38    555.04 o 
 -16   4   8       13.47      -33.96     37.10 o 
 -14   4   8    37916.17    36220.45    596.50 o 
 -12   4   8     3963.78     3983.74    112.19 o 
 -10   4   8    21871.85    22290.45    375.93 o 
  -8   4   8     1446.71     1171.39     54.12 o 
  -6   4   8      456.48      753.15     39.97 o 
  -4   4   8    30160.90    33462.37    646.52 o 
  -2   4   8      477.33      583.69     44.07 o 
   0   4   8    30774.51    30036.59    477.75 o 
   2   4   8      347.11      412.96     38.75 o 
   4   4   8    61581.64    60470.64   1126.22 o 
   6   4   8     2324.03     2143.24    109.04 o 
   8   4   8    34350.29    33826.29    697.50 o 
  10   4   8      530.06      570.64     80.77 o 
  12   4   8    23957.90    24910.89    685.54 o 
  14   4   8     5323.05     5601.59    312.81 o 
 -23   5   8    14509.55    14394.99    359.98 o 
 -21   5   8     1291.67     1464.23    111.87 o 
 -19   5   8    18877.86    17983.45    352.79 o 
 -17   5   8     4330.58     4501.17    136.99 o 
 -15   5   8    29536.56    28598.94    490.41 o 
 -13   5   8    14459.73    14053.33    267.79 o 
 -11   5   8   156463.83   154609.69   2308.08 o 
  -9   5   8    25215.03    25053.76    413.61 o 
  -7   5   8   116248.27   120627.42   1798.80 o 
  -5   5   8    40042.38    40590.21    692.29 o 
  -3   5   8   104599.17   108382.15   2235.16 o 
  -1   5   8    10615.11    10228.35    185.09 o 
   1   5   8    99623.94   101822.95   1667.66 o 
   3   5   8     7215.06     6886.31    146.12 o 
   5   5   8    29094.12    29605.21    540.63 o 
   7   5   8     8773.66     8331.21    234.37 o 
   9   5   8    16022.33    15645.87    337.00 o 
  11   5   8      271.35      359.75     74.59 o 
  13   5   8     1431.55     1411.61    180.84 o 
 -22   6   8     2681.57     2777.52    171.71 o 
 -20   6   8    25813.08    25234.62    521.55 o 
 -18   6   8     2331.46     2183.85    106.51 o 
 -16   6   8    11868.95    11260.12    238.37 o 
 -14   6   8      934.37      914.20     66.17 o 
 -12   6   8     9515.03     9186.60    191.61 o 
 -10   6   8        4.10        1.11     35.17 o 
  -8   6   8    24526.25    25629.73    420.92 o 
  -6   6   8    12731.20    13760.12    243.61 o 
  -4   6   8       14.38       77.89     28.44 o 
  -2   6   8    42278.84    43119.19    732.36 o 
   0   6   8     3906.13     4088.31    110.19 o 
   2   6   8    40005.58    39280.24    677.01 o 
   4   6   8    19390.30    19553.52    376.37 o 
   6   6   8    55253.16    53020.40    921.51 o 
   8   6   8     9193.98     8966.41    251.25 o 
  10   6   8    18291.44    19042.48    456.65 o 
  12   6   8     4358.72     4462.17    217.48 o 
  14   6   8     9491.04     9977.07    443.21 o 
 -23   7   8       95.87      515.44    137.88 o 
 -21   7   8    16672.77    16818.88    436.21 o 
 -19   7   8      228.99      308.27     75.39 o 
 -17   7   8    35878.49    34873.80    648.70 o 
 -15   7   8     4548.82     4477.82    144.29 o 
 -13   7   8    92484.54    90122.27   1503.64 o 
 -11   7   8    11640.01    11908.16    253.65 o 
  -9   7   8   101015.05   102136.73   1539.04 o 
  -7   7   8    31248.52    32734.12    522.28 o 
  -5   7   8   107235.69   108146.71   2167.52 o 
  -3   7   8    13940.42    15939.57    387.09 o 
  -1   7   8    64725.31    62031.88   1546.89 o 
   1   7   8      407.85      374.02     34.52 o 
   3   7   8    75775.48    73887.20   1240.74 o 
   5   7   8       17.06       30.42     38.93 o 
   7   7   8    10478.37     9988.14    235.51 o 
   9   7   8        3.95        2.17     46.86 o 
  11   7   8     4535.99     4320.32    410.15 o 
  13   7   8      158.45      365.45    121.01 o 
 -22   8   8    27974.85    28818.38    658.19 o 
 -20   8   8     2942.53     2943.10    149.99 o 
 -18   8   8    17639.33    16806.92    374.97 o 
 -16   8   8      350.87      409.81     94.56 o 
 -14   8   8    36018.87    35438.90    589.91 o 
 -12   8   8        0.03       65.00     43.69 o 
 -10   8   8    26120.96    26842.31    447.16 o 
  -8   8   8    22412.10    23163.91    387.31 o 
  -6   8   8       38.69      432.59    106.68 o 
  -4   8   8    16399.94    16608.42    314.15 o 
  -2   8   8     4266.90     4796.85    121.68 o 
   0   8   8    18708.80    19908.85    331.11 o 
   2   8   8       97.39      166.77     42.19 o 
   4   8   8    35167.41    34555.99    618.95 o 
   6   8   8    10763.80    10157.00    234.69 o 
   8   8   8      729.11      864.46    103.41 o 
  10   8   8     3507.31     3493.92    184.33 o 
  12   8   8    19696.49    19561.80    555.01 o 
 -23   9   8     3740.19     3599.75    181.33 o 
 -21   9   8      387.18      948.03    233.33 o 
 -19   9   8    33725.33    33234.54    651.99 o 
 -17   9   8     1139.35     1233.61    113.76 o 
 -15   9   8    72928.67    69377.45   1090.66 o 
 -13   9   8    11960.41    11786.41    267.29 o 
 -11   9   8   109651.67   105187.30   2586.67 o 
  -9   9   8     1309.29     1517.54     68.82 o 
  -7   9   8    94615.93    96064.40   1446.82 o 
  -5   9   8     8323.31     8646.18    166.84 o 
  -3   9   8    68076.27    68033.84   1485.75 o 
  -1   9   8      739.42      892.44     57.07 o 
   1   9   8    76585.22    77502.92   1293.62 o 
   3   9   8      422.20      478.52     56.68 o 
   5   9   8    43952.82    44359.97    782.14 o 
   7   9   8        0.20       36.84     67.39 o 
   9   9   8    23473.91    22607.36    599.12 o 
  11   9   8        9.22      324.40    156.23 o 
  13   9   8     3884.86     3917.86    212.53 o 
 -22  10   8     6485.56     6795.74    230.67 o 
 -20  10   8    15586.55    15453.53    367.69 o 
 -18  10   8    11461.06    11230.45    298.45 o 
 -16  10   8    13655.13    14108.90    322.26 o 
 -14  10   8     1622.20     1797.02     90.28 o 
 -12  10   8     7689.53     7662.40    173.37 o 
 -10  10   8      514.75      471.67     52.36 o 
  -8  10   8     1533.06     1841.36     72.29 o 
  -6  10   8      619.94      641.47     47.27 o 
  -4  10   8     3416.80     3500.14     88.69 o 
  -2  10   8     2740.48     2875.39     76.26 o 
   0  10   8     1251.59     1423.20     74.66 o 
   2  10   8     1994.91     2104.80     85.17 o 
   4  10   8     9334.38     9067.17    211.48 o 
   6  10   8    45638.32    43745.63    870.07 o 
   8  10   8     1649.74     1825.34    141.83 o 
  10  10   8    18961.95    19139.41    613.49 o 
  12  10   8     4797.49     4865.55    234.30 o 
 -21  11   8    14502.90    14496.29    358.16 o 
 -19  11   8       50.10      203.28    161.67 o 
 -17  11   8    25307.81    25684.37    520.39 o 
 -15  11   8      554.44      517.57    101.15 o 
 -13  11   8    69643.66    68763.63   1073.73 o 
 -11  11   8     2413.17     2588.20    102.98 o 
  -9  11   8    95160.15    95224.88   2232.33 o 
  -7  11   8     6232.41     6108.10    151.01 o 
  -5  11   8   139879.91   138423.05   2060.39 o 
  -3  11   8      354.90      534.86     38.27 o 
  -1  11   8    72935.20    73933.30   2031.52 o 
   1  11   8      177.39      290.19     41.54 o 
   3  11   8    67801.86    67465.05   1279.49 o 
   5  11   8      131.72      162.28     58.46 o 
   7  11   8    32863.52    32354.83    797.23 o 
   9  11   8      165.41      447.36    112.45 o 
  11  11   8     9319.60     9803.80    377.60 o 
  13  11   8     3424.66     3982.54    371.21 o 
 -22  12   8     5117.17     4805.36    190.88 o 
 -20  12   8     2003.59     2580.58    146.57 o 
 -18  12   8       11.70       73.17     74.53 o 
 -16  12   8    22126.34    21300.51    444.41 o 
 -14  12   8     3083.13     3137.58    124.25 o 
 -12  12   8    11598.52    11688.57    236.23 o 
 -10  12   8     1618.29     1834.30     82.54 o 
  -8  12   8     3103.10     3573.12    139.99 o 
  -6  12   8     6065.61     6323.08    139.91 o 
  -4  12   8     6393.72     6126.83    133.32 o 
  -2  12   8     6671.13     6821.83    161.33 o 
   0  12   8     7291.96     8435.39    474.87 o 
   2  12   8    11401.91    11775.78    287.33 o 
   4  12   8    10714.42    10736.58    274.79 o 
   6  12   8    13688.45    13238.73    392.84 o 
   8  12   8     1110.44     1185.95    125.90 o 
  10  12   8     2697.85     2777.62    194.30 o 
  12  12   8     9292.94     9366.96    382.17 o 
 -21  13   8     1807.23     2660.20    280.77 o 
 -19  13   8    23097.51    22479.56    484.13 o 
 -17  13   8      155.10      206.79     69.67 o 
 -15  13   8    63229.75    61797.47   1094.19 o 
 -13  13   8      238.06      313.23     55.71 o 
 -11  13   8    44597.85    46598.30    815.51 o 
  -9  13   8      325.66      344.64     43.33 o 
  -7  13   8    77650.70    75616.79   1156.67 o 
  -5  13   8     3366.55     3397.97     95.52 o 
  -3  13   8    82146.08    80146.57   1495.61 o 
  -1  13   8      126.70      103.83     47.55 o 
   1  13   8    41874.10    42252.63    829.85 o 
   3  13   8      256.10      259.74     56.05 o 
   5  13   8    19035.89    18399.34    501.69 o 
   7  13   8     2342.85     2363.04    206.35 o 
   9  13   8     2891.68     2940.40    192.01 o 
  11  13   8       17.20     1087.82    162.67 o 
 -20  14   8      116.78      360.84     89.56 o 
 -18  14   8     4744.19     5010.54    314.81 o 
 -16  14   8      567.41      523.02     73.40 o 
 -14  14   8     4045.67     3957.45    144.08 o 
 -12  14   8        7.15       57.03     42.81 o 
 -10  14   8     8520.85     8670.67    191.95 o 
  -8  14   8        1.89        5.69     30.83 o 
  -6  14   8      109.44       99.76     34.58 o 
  -4  14   8     7861.80     7699.73    181.81 o 
  -2  14   8     1593.84     1623.00    140.14 o 
   0  14   8    10936.10    11185.39    320.38 o 
   2  14   8      596.82      727.00     72.15 o 
   4  14   8    16171.36    15663.24    441.15 o 
   6  14   8     2916.17     3072.44    174.96 o 
   8  14   8     6513.41     6767.96    268.67 o 
  10  14   8      336.04      587.91    125.40 o 
  12  14   8    11056.80    11114.98    393.61 o 
 -21  15   8     5717.75     5844.89    212.53 o 
 -19  15   8        0.75      707.72    203.49 o 
 -17  15   8    12004.96    11820.49    296.88 o 
 -15  15   8        0.09       69.06     49.97 o 
 -13  15   8    29744.82    29577.35    568.68 o 
 -11  15   8      784.28      969.68     77.34 o 
  -9  15   8    15380.77    16007.56    296.31 o 
  -7  15   8      855.58      945.64     60.09 o 
  -5  15   8    54814.03    54840.66    855.30 o 
  -3  15   8       42.46       71.86     47.33 o 
  -1  15   8    31111.81    31304.50    639.60 o 
   1  15   8       37.19       93.96     49.96 o 
   3  15   8    20155.78    20267.49    537.05 o 
   5  15   8     5610.85     5475.91    228.70 o 
   7  15   8    20888.06    20563.09    568.08 o 
   9  15   8     1408.84     2472.61    446.74 o 
  11  15   8     3497.09     3574.83    221.35 o 
 -20  16   8     4543.20     5954.13    422.63 o 
 -18  16   8      611.45      781.06     96.60 o 
 -16  16   8    12806.28    13316.90    353.93 o 
 -14  16   8       10.72      -60.96     44.59 o 
 -12  16   8     4355.39     4235.65    145.29 o 
 -10  16   8      866.93      878.64     84.80 o 
  -8  16   8     6525.77     6399.87    167.31 o 
  -6  16   8     6818.87     6785.08    170.22 o 
  -4  16   8     4888.31     5039.15    164.15 o 
  -2  16   8     6580.68     6879.85    201.58 o 
   0  16   8     2372.05     2646.24    118.29 o 
   2  16   8    15976.73    15456.96    685.31 o 
   4  16   8      131.37        6.99     81.78 o 
   6  16   8     8682.11     8367.62    301.70 o 
   8  16   8     1564.96     1502.89    274.64 o 
  10  16   8      249.26      616.20    246.02 o 
 -19  17   8     4442.77     4624.43    182.90 o 
 -17  17   8     2620.04     3128.34    216.08 o 
 -15  17   8    10600.31    10738.40    274.81 o 
 -13  17   8      260.83      160.19     54.50 o 
 -11  17   8    28664.49    29439.69    562.94 o 
  -9  17   8      248.67      295.99     53.06 o 
  -7  17   8    33073.36    33018.38    545.31 o 
  -5  17   8      442.09      512.00     77.79 o 
  -3  17   8    19395.76    19475.74    430.15 o 
  -1  17   8      364.27      272.04     95.35 o 
   1  17   8     6865.84     6750.63    244.95 o 
   3  17   8      694.59      580.58     91.35 o 
   5  17   8     3657.82     3923.70    194.77 o 
   7  17   8       87.49      255.41    148.98 o 
   9  17   8    12703.44    12914.87    450.83 o 
 -20  18   8     2575.80     2403.32    174.78 o 
 -18  18   8     7680.69     8067.99    383.79 o 
 -16  18   8      121.50      204.59     62.10 o 
 -14  18   8    19656.87    19439.34    416.47 o 
 -12  18   8     7727.86     7544.95    207.71 o 
 -10  18   8    11611.54    11141.13    294.68 o 
  -8  18   8      192.68      294.30     55.88 o 
  -6  18   8       66.59       79.32     52.09 o 
  -4  18   8      753.75      649.33     72.13 o 
  -2  18   8      655.98      651.07    159.53 o 
   0  18   8    15778.40    15853.48    894.58 o 
   2  18   8     1277.08     1184.24    126.41 o 
   4  18   8    16682.40    15957.49    464.11 o 
   6  18   8      769.78      879.67    116.17 o 
   8  18   8     1394.01     1378.19    146.57 o 
  10  18   8     1192.55      999.14    136.21 o 
 -19  19   8     3318.16     4170.19    314.85 o 
 -17  19   8     1255.40     1518.55    116.78 o 
 -15  19   8     1063.25     1202.15    152.03 o 
 -13  19   8     8569.71     8394.71    254.52 o 
 -11  19   8       87.29       62.59     50.65 o 
  -9  19   8    17863.29    17908.96    417.41 o 
  -7  19   8       90.46       57.71     60.02 o 
  -5  19   8    34519.52    33190.29    796.59 o 
  -3  19   8      238.29      203.20     71.57 o 
  -1  19   8    16793.03    16427.46    461.29 o 
   1  19   8      552.72      453.13     88.68 o 
   3  19   8      950.22      993.24    115.25 o 
   5  19   8     4169.41     4126.82    207.57 o 
   7  19   8      820.43     1026.76    127.01 o 
   9  19   8      120.50     1547.43    198.84 o 
 -18  20   8      780.03      834.96    111.58 o 
 -16  20   8     4454.64     6205.39    590.92 o 
 -14  20   8     6514.37     6610.39    229.66 o 
 -12  20   8     5963.82     6045.10    189.05 o 
 -10  20   8     3553.42     3617.30    136.34 o 
  -8  20   8    19794.92    18799.48    507.08 o 
  -6  20   8     7516.19     7628.29    265.54 o 
  -4  20   8     3464.57     2769.29    358.41 o 
  -2  20   8    28827.46    28702.47    717.62 o 
   0  20   8     3065.12     3408.91    227.32 o 
   2  20   8    11652.66    11001.45    355.81 o 
   4  20   8     7891.02     7448.25    286.60 o 
   6  20   8     4644.61     5325.10    284.31 o 
   8  20   8      202.28      228.46     96.96 o 
 -17  21   8       19.35       68.20     72.20 o 
 -15  21   8     2814.15     2709.71    141.08 o 
 -13  21   8     2072.11     1811.93    115.78 o 
 -11  21   8     4983.96     4933.92    188.74 o 
  -9  21   8        0.17       16.51     66.45 o 
  -7  21   8      616.54      614.56     92.20 o 
  -5  21   8        0.17      -88.14     73.65 o 
  -3  21   8        8.23      164.05     71.40 o 
  -1  21   8      833.70      684.27    103.76 o 
   1  21   8     1697.34     1791.32    144.53 o 
   3  21   8      555.12      379.92     95.66 o 
   5  21   8      296.46      391.50     96.34 o 
   7  21   8      750.36     1370.88    380.27 o 
 -16  22   8     1618.20     2094.29    153.35 o 
 -14  22   8     7412.97     8164.51    459.54 o 
 -12  22   8     6466.72     6301.96    219.21 o 
 -10  22   8     2949.21     2745.84    176.97 o 
  -8  22   8    10503.80    10069.93    326.86 o 
  -6  22   8     7751.35     7451.77    347.09 o 
  -4  22   8    14747.12    13948.54    607.70 o 
  -2  22   8    10593.39    10444.26    345.53 o 
   0  22   8     7086.19     6933.62    343.72 o 
   2  22   8     7115.38     7398.91    283.98 o 
   4  22   8     6818.64     7322.05    290.57 o 
   6  22   8     2990.11     2927.75    203.59 o 
 -15  23   8      584.66      438.90    103.27 o 
 -13  23   8       68.27       42.92     66.68 o 
 -11  23   8       18.07      -27.92     78.95 o 
  -9  23   8      802.72      957.21    117.87 o 
  -7  23   8       30.25     -111.89     74.59 o 
  -5  23   8       75.82       45.40     92.29 o 
  -3  23   8     1403.81     1207.70    162.98 o 
  -1  23   8      510.38      612.32    103.55 o 
   1  23   8      293.84      157.06     83.44 o 
   3  23   8     1518.55     1382.96    141.82 o 
   5  23   8        1.50       36.51    191.42 o 
   7  23   8     1299.20     1921.26    274.81 o 
 -14  24   8     3659.00     3657.50    203.56 o 
 -12  24   8    12456.87    12736.74    404.38 o 
 -10  24   8     4321.54     4172.23    204.02 o 
  -8  24   8    16472.67    15682.48    582.17 o 
  -6  24   8      119.26       76.13     94.59 o 
  -4  24   8       39.33      -16.31    125.93 o 
  -2  24   8     5471.50     5012.99    289.24 o 
   0  24   8     5777.05     6306.50    335.69 o 
   2  24   8     2404.44     2692.41    308.39 o 
   4  24   8     2299.64     2578.73    283.21 o 
   6  24   8     1566.87     2489.77    294.43 o 
 -13  25   8      750.96      908.95    155.76 o 
 -11  25   8     1568.85     1426.30    139.75 o 
  -9  25   8       12.72      -14.12     93.63 o 
  -7  25   8     3405.19     3584.02    254.86 o 
  -5  25   8      540.04      255.18    111.93 o 
  -3  25   8        8.63      -34.56     88.59 o 
  -1  25   8      231.30      175.13    108.86 o 
   1  25   8       45.26       -3.44    104.49 o 
   3  25   8       66.62       78.92     88.63 o 
   5  25   8     1359.01     1668.20    163.05 o 
 -12  26   8     2484.73     2349.03    220.84 o 
 -10  26   8     1181.69     1191.61    169.70 o 
  -8  26   8     1536.67     1543.43    190.64 o 
  -6  26   8     6616.92     6798.73    852.67 o 
  -4  26   8    15946.38    15535.65    825.93 o 
  -2  26   8      514.50      460.65    133.52 o 
   0  26   8       11.76      -85.62     94.21 o 
   2  26   8    11720.72    12249.03    527.89 o 
 -11  27   8        0.20      -88.10    149.79 o 
  -9  27   8     3689.68     3606.24    267.21 o 
  -7  27   8      197.43       14.62    103.88 o 
  -5  27   8    10038.64    10370.73    685.78 o 
  -3  27   8       96.31      -23.66    105.82 o 
  -1  27   8     8436.51     8173.53    403.98 o 
   1  27   8      315.09      104.94    127.57 o 
 -10  28   8     6816.58     6607.05    522.24 o 
  -8  28   8      798.97      544.97    141.50 o 
  -6  28   8     2801.40     3188.90    271.87 o 
  -4  28   8     2340.57     2197.88    230.89 o 
  -2  28   8     4294.61     4238.93    292.82 o 
   0  28   8     3832.34     3903.30    435.93 o 
  -7  29   8     5451.07     6033.62    347.10 o 
  -5  29   8      568.15      471.00    178.27 o 
  -3  29   8     8606.50     8794.68    434.45 o 
 -23   1   9     1642.87     1829.86    113.29 o 
 -21   1   9    14257.84    14445.55    310.25 o 
 -19   1   9     6797.52     6902.49    184.45 o 
 -17   1   9    17600.10    17207.89    332.01 o 
 -15   1   9    21377.52    20581.06    372.96 o 
 -13   1   9     4208.20     3794.78    111.70 o 
 -11   1   9    48982.57    49634.96    779.88 o 
  -9   1   9    27176.15    28217.02    459.84 o 
  -7   1   9     2392.04     2125.80     66.11 o 
  -5   1   9    88745.76    95314.47   1426.14 o 
  -3   1   9     2749.73     3375.94     80.73 o 
  -1   1   9    20880.80    20226.77    369.02 o 
   1   1   9    11086.92    10956.56    227.80 o 
   3   1   9     1976.97     1777.07     74.25 o 
   5   1   9     7736.04     7749.10    173.62 o 
   7   1   9     7522.23     7217.25    215.31 o 
   9   1   9     7928.52     7841.97    285.07 o 
  11   1   9     1222.49     1296.11    160.23 o 
 -24   2   9     2662.17     2700.97    141.24 o 
 -22   2   9       23.48       79.59     54.76 o 
 -20   2   9     1264.35     1129.52     86.43 o 
 -18   2   9      989.65     1056.63     77.77 o 
 -16   2   9     1104.84     1087.62     75.19 o 
 -14   2   9       18.61       54.97     37.39 o 
 -12   2   9    11379.76    11644.02    228.06 o 
 -10   2   9      163.98      182.81     34.02 o 
  -8   2   9     9316.14    10142.81    191.67 o 
  -6   2   9     1362.46     1260.14     49.47 o 
  -4   2   9     4010.83     4132.53    109.39 o 
  -2   2   9        5.06       20.19     15.45 o 
   0   2   9     4922.92     4713.68    109.78 o 
   2   2   9    27771.64    27770.76    457.06 o 
   4   2   9      817.85      804.27     56.29 o 
   6   2   9     4701.77     4782.20    163.17 o 
   8   2   9      162.32      210.77     54.69 o 
  10   2   9     2869.41     3023.97    175.65 o 
  12   2   9      295.54      465.73    128.08 o 
 -23   3   9     3391.79     4433.34    399.29 o 
 -21   3   9      324.49      259.26     59.93 o 
 -19   3   9    20576.76    19780.44    380.57 o 
 -17   3   9     1949.06     1979.40     99.27 o 
 -15   3   9    26271.17    25248.72    441.37 o 
 -13   3   9    12653.00    11969.38    237.26 o 
 -11   3   9    17460.38    16712.60    299.62 o 
  -9   3   9    11334.50    11336.24    212.49 o 
  -7   3   9    42140.81    44739.11    695.04 o 
  -5   3   9    21159.42    24007.44    571.90 o 
  -3   3   9    14965.54    14767.11    318.45 o 
  -1   3   9       71.21      143.02     25.42 o 
   1   3   9    32037.21    31661.10    510.18 o 
   3   3   9     9463.38     9225.66    188.03 o 
   5   3   9    40975.87    39645.38    794.67 o 
   7   3   9     7292.33     7276.07    194.65 o 
   9   3   9     4559.25     4638.97    177.06 o 
  11   3   9     1136.09     1373.11    148.51 o 
  13   3   9     1337.84     1879.92    279.51 o 
 -24   4   9       11.95      122.71     73.18 o 
 -22   4   9     2777.47     2778.90    133.15 o 
 -20   4   9      372.39      381.42     69.94 o 
 -18   4   9     1934.94     2027.37    104.18 o 
 -16   4   9      564.68      444.51     55.77 o 
 -14   4   9     8579.48     8485.73    188.86 o 
 -12   4   9     1693.58     1696.17     78.20 o 
 -10   4   9    12533.34    12412.42    232.54 o 
  -8   4   9     8456.23     8301.82    164.60 o 
  -6   4   9       68.94      170.55     33.44 o 
  -4   4   9     1607.71     2071.99    109.79 o 
  -2   4   9      670.39      680.06     49.12 o 
   0   4   9     2001.18     2160.21     75.78 o 
   2   4   9     2141.08     2055.35     74.79 o 
   4   4   9      381.75      417.49     57.49 o 
   6   4   9        0.95      -40.84     39.87 o 
   8   4   9     5891.77     5929.34    205.16 o 
  10   4   9        9.15       63.82     68.84 o 
  12   4   9     3059.99     2984.26    243.50 o 
 -23   5   9     4346.74     4413.00    182.72 o 
 -21   5   9     9169.74     9537.75    235.02 o 
 -19   5   9     1842.33     1782.99    101.25 o 
 -17   5   9    10664.42    10707.05    234.35 o 
 -15   5   9      394.02      397.78     52.32 o 
 -13   5   9    24367.04    23687.13    411.27 o 
 -11   5   9    11354.03    11741.03    227.15 o 
  -9   5   9    25412.77    25718.30    469.48 o 
  -7   5   9     3883.64     4507.86    121.43 o 
  -5   5   9    24021.32    24405.57    493.86 o 
  -3   5   9      491.44      736.36     53.89 o 
  -1   5   9    27111.76    27804.35    494.76 o 
   1   5   9      112.91      168.76     31.33 o 
   3   5   9     5966.38     5820.88    169.72 o 
   5   5   9      999.06      901.69     82.29 o 
   7   5   9     6741.28     6905.95    212.99 o 
   9   5   9     3290.40     3369.10    154.73 o 
  11   5   9     1449.14     1880.22    299.70 o 
  13   5   9        7.77       83.65    110.46 o 
 -24   6   9    10386.17    11122.88    348.60 o 
 -22   6   9      231.38      589.30    146.04 o 
 -20   6   9     9055.42     8925.94    220.92 o 
 -18   6   9      626.75      582.47     65.46 o 
 -16   6   9     2321.50     2303.02     99.54 o 
 -14   6   9     4567.11     4382.12    127.15 o 
 -12   6   9    28157.83    27264.24    460.08 o 
 -10   6   9     7630.78     7554.77    162.32 o 
  -8   6   9    15725.75    16685.03    293.32 o 
  -6   6   9      741.11      867.78     57.92 o 
  -4   6   9      858.15     1212.63     63.84 o 
  -2   6   9     3908.39     3583.56    105.61 o 
   0   6   9     2916.87     3171.69    106.54 o 
   2   6   9    19799.87    19073.20    416.52 o 
   4   6   9       50.63      127.13     49.26 o 
   6   6   9     1359.85     1321.37     97.91 o 
   8   6   9       17.23       49.11     57.92 o 
  10   6   9     4438.81     4521.57    280.43 o 
  12   6   9       46.46      219.25     87.95 o 
 -23   7   9     6427.62     8059.22    452.83 o 
 -21   7   9        0.25      122.65     76.83 o 
 -19   7   9     9631.35     8882.23    254.09 o 
 -17   7   9      346.97      337.54     59.07 o 
 -15   7   9    10251.94    10157.33    243.26 o 
 -13   7   9      771.89      840.47     78.19 o 
 -11   7   9     9664.53     9466.47    195.97 o 
  -9   7   9      235.73      401.84     40.70 o 
  -7   7   9    62877.16    66413.32   1014.73 o 
  -5   7   9     7913.88     8242.54    183.90 o 
  -3   7   9    48169.12    47178.42    803.18 o 
  -1   7   9     1059.06     1134.91     62.42 o 
   1   7   9    11513.93    11063.88    271.22 o 
   3   7   9     1581.12     1584.17    117.78 o 
   5   7   9    24334.25    23314.68    504.87 o 
   7   7   9     3545.41     3705.08    151.35 o 
   9   7   9     4440.15     4524.80    193.77 o 
  11   7   9       28.25      171.89     84.09 o 
 -22   8   9    12960.03    12822.11    332.94 o 
 -20   8   9        0.49      108.07     78.56 o 
 -18   8   9     7437.70     7861.38    197.99 o 
 -16   8   9       11.57        4.92     40.22 o 
 -14   8   9    27218.80    27139.72    470.11 o 
 -12   8   9      982.09     1001.59     65.18 o 
 -10   8   9    14517.96    14588.31    269.77 o 
  -8   8   9     1777.59     1835.49     69.97 o 
  -6   8   9     8717.96     8675.63    293.17 o 
  -4   8   9     1322.86     1435.95    108.07 o 
  -2   8   9    15752.71    16911.78    323.24 o 
   0   8   9    24860.04    24543.32    511.32 o 
   2   8   9     1387.05     1488.95    108.23 o 
   4   8   9    58218.60    56897.94   1098.46 o 
   6   8   9     1446.25     1069.46     91.46 o 
   8   8   9    17411.42    17687.46    420.55 o 
  10   8   9      106.72      384.19    132.48 o 
  12   8   9     4213.25     4529.71    226.41 o 
 -23   9   9        2.21      271.97     88.81 o 
 -21   9   9     6579.92     6779.17    254.76 o 
 -19   9   9      702.77      514.74     76.22 o 
 -17   9   9     5385.97     5375.98    175.57 o 
 -15   9   9       26.26       52.99     40.11 o 
 -13   9   9    35255.54    34779.22    631.98 o 
 -11   9   9     5210.98     5047.53    130.11 o 
  -9   9   9    68031.55    73073.42   1121.30 o 
  -7   9   9    12634.30    13298.74    311.65 o 
  -5   9   9    18582.34    19240.30    451.96 o 
  -3   9   9     8245.63     8706.78    191.92 o 
  -1   9   9    45639.86    47424.66    916.67 o 
   1   9   9     7869.80     8056.79    303.02 o 
   3   9   9    15221.31    14895.35    348.37 o 
   5   9   9      169.36      147.13     54.05 o 
   7   9   9     6067.14     6578.31    212.32 o 
   9   9   9      167.32      377.68    114.15 o 
  11   9   9     4518.26     4962.15    235.77 o 
 -22  10   9        0.20      392.87    104.43 o 
 -20  10   9    27905.74    27807.25    572.47 o 
 -18  10   9        8.86       98.36     62.73 o 
 -16  10   9    31224.89    31865.48    550.13 o 
 -14  10   9      286.84      332.69     57.67 o 
 -12  10   9    38121.98    37879.73    620.50 o 
 -10  10   9     8889.30     8981.16    188.92 o 
  -8  10   9    14588.86    14690.34    267.63 o 
  -6  10   9    12525.37    12132.75    252.36 o 
  -4  10   9    12193.92    12061.12    248.29 o 
  -2  10   9     2444.41     2412.38    107.03 o 
   0  10   9      894.37      872.98     75.78 o 
   2  10   9    12463.16    12592.56    350.32 o 
   4  10   9      269.13      253.43     59.80 o 
   6  10   9    21610.27    21710.97    485.07 o 
   8  10   9        0.12      104.00     86.58 o 
  10  10   9    16320.80    16135.11    482.50 o 
  12  10   9      515.42      620.70    122.93 o 
 -23  11   9     2473.30     2748.20    182.52 o 
 -21  11   9      242.25      321.42     73.82 o 
 -19  11   9     3021.14     2830.93    149.00 o 
 -17  11   9    11516.81    11188.52    279.60 o 
 -15  11   9    17540.44    17971.90    341.63 o 
 -13  11   9    32240.09    31281.68    578.01 o 
 -11  11   9    24850.66    24805.59    665.04 o 
  -9  11   9     6106.04     6112.93    143.87 o 
  -7  11   9     6701.77     6572.66    145.38 o 
  -5  11   9    21815.71    20374.51    384.71 o 
  -3  11   9    20910.05    21089.74    449.14 o 
  -1  11   9     1075.58     1129.49     84.36 o 
   1  11   9    20640.16    21789.53    542.80 o 
   3  11   9     8749.91     8622.97    289.02 o 
   5  11   9     7602.22     7381.47    313.44 o 
   7  11   9    17585.24    17866.20    501.60 o 
   9  11   9     7487.58     7377.85    284.00 o 
  11  11   9      231.54      457.18    122.96 o 
 -22  12   9    17633.38    18225.49    428.85 o 
 -20  12   9      330.92     1149.36    420.76 o 
 -18  12   9    19756.48    19488.13    426.20 o 
 -16  12   9     2829.37     2575.63    150.07 o 
 -14  12   9    15688.58    15818.42    343.11 o 
 -12  12   9    10614.82    10207.30    215.89 o 
 -10  12   9    27108.55    27157.82    509.17 o 
  -8  12   9     8047.87     8013.68    188.91 o 
  -6  12   9    24173.80    23221.28    432.94 o 
  -4  12   9     9646.00     9304.97    207.30 o 
  -2  12   9     1932.70     1953.33    104.37 o 
   0  12   9    15039.29    15040.42    350.79 o 
   2  12   9      263.54      319.25     60.64 o 
   4  12   9    12446.78    12079.09    364.49 o 
   6  12   9      706.16     1124.55    174.94 o 
   8  12   9    12061.03    11780.46    380.51 o 
  10  12   9      436.25     1188.48    283.11 o 
 -21  13   9     2231.35     2128.03    139.41 o 
 -19  13   9     7427.71     7364.89    225.46 o 
 -17  13   9     1247.14     1174.95     98.24 o 
 -15  13   9     9209.72     8843.27    232.79 o 
 -13  13   9     1605.59     1431.70    101.19 o 
 -11  13   9    54536.52    55219.20    874.27 o 
  -9  13   9    11014.63    11379.78    291.99 o 
  -7  13   9    15287.19    14670.65    300.31 o 
  -5  13   9    17240.37    17649.23    344.03 o 
  -3  13   9    40268.56    40195.91    795.69 o 
  -1  13   9    28477.96    29587.90    752.18 o 
   1  13   9    34951.56    35240.44    825.60 o 
   3  13   9    13255.56    12574.99    374.94 o 
   5  13   9     6786.19     7070.83    265.28 o 
   7  13   9     2755.53     3060.70    189.67 o 
   9  13   9    13655.28    13747.00    433.98 o 
  11  13   9     1470.37     1792.64    203.99 o 
 -22  14   9      482.39      803.61    101.02 o 
 -20  14   9    16847.20    16533.12    392.04 o 
 -18  14   9      506.63      530.81     77.37 o 
 -16  14   9    37503.34    37434.04    710.69 o 
 -14  14   9     1714.02     1479.76     98.51 o 
 -12  14   9     5962.02     6313.69    269.79 o 
 -10  14   9      894.23      873.65     63.36 o 
  -8  14   9     3566.76     3353.03    190.45 o 
  -6  14   9     8361.57     7971.38    190.79 o 
  -4  14   9     6465.06     6120.12    184.18 o 
  -2  14   9     5221.90     5412.72    194.88 o 
   0  14   9     3516.34     3370.82    137.97 o 
   2  14   9    18964.29    18492.92    498.90 o 
   4  14   9       36.68       20.81     78.22 o 
   6  14   9    54397.29    51936.82   1216.40 o 
   8  14   9      724.88      972.34    120.38 o 
  10  14   9    21199.08    21460.54    611.51 o 
 -21  15   9     8005.30     8238.25    255.81 o 
 -19  15   9      875.70      955.89     99.19 o 
 -17  15   9    13608.44    13445.33    325.15 o 
 -15  15   9     7507.24     7591.09    216.43 o 
 -13  15   9    30784.51    29879.60    574.06 o 
 -11  15   9    32150.57    32451.06    605.59 o 
  -9  15   9    40147.89    40055.29    712.27 o 
  -7  15   9      111.35      140.00     43.06 o 
  -5  15   9    32551.55    32721.93    665.68 o 
  -3  15   9    18841.59    19202.99    425.90 o 
  -1  15   9    60596.36    59333.84   1144.00 o 
   1  15   9    21417.18    20773.74    683.63 o 
   3  15   9    48205.52    45711.75   1103.00 o 
   5  15   9       16.05       -6.91     63.89 o 
   7  15   9    16985.92    16804.29    493.91 o 
   9  15   9     7682.66     7799.76    308.30 o 
 -20  16   9     2481.56     2987.68    168.04 o 
 -18  16   9    24149.21    24293.11    513.46 o 
 -16  16   9      487.27      662.73     90.73 o 
 -14  16   9    21748.02    21981.71    453.09 o 
 -12  16   9      218.46      140.68     50.18 o 
 -10  16   9    19616.82    20014.10    453.35 o 
  -8  16   9     3649.82     3350.97    128.00 o 
  -6  16   9     2653.95     2703.66    123.68 o 
  -4  16   9     8886.23     8450.57    233.45 o 
  -2  16   9      294.61      225.89     59.66 o 
   0  16   9     8174.58     8375.29    288.70 o 
   2  16   9      117.22      103.21     66.43 o 
   4  16   9     5626.66     5479.72    231.88 o 
   6  16   9      958.31     1158.82    127.25 o 
   8  16   9    15232.20    14653.82    457.45 o 
  10  16   9     3214.36     3349.47    225.84 o 
 -19  17   9     9953.56    10334.02    286.26 o 
 -17  17   9     1568.30     1656.58    118.18 o 
 -15  17   9    33937.07    33347.33    646.21 o 
 -13  17   9     1702.57     1848.28    111.74 o 
 -11  17   9    85716.17    80530.24   1545.03 o 
  -9  17   9     6466.28     6308.82    237.83 o 
  -7  17   9    31341.12    31175.04    755.38 o 
  -5  17   9    24424.63    24667.28    528.10 o 
  -3  17   9    48170.31    49379.96    968.63 o 
  -1  17   9    15762.33    15319.80    436.69 o 
   1  17   9    26955.46    27576.88    872.60 o 
   3  17   9     3711.64     4122.08    385.43 o 
   5  17   9     3679.44     4013.56    203.41 o 
   7  17   9     2718.63     2597.84    191.83 o 
   9  17   9    17656.19    18556.84    553.43 o 
 -20  18   9    18926.43    19558.99    451.76 o 
 -18  18   9     4555.36     4661.87    179.17 o 
 -16  18   9    17859.11    17690.90    397.01 o 
 -14  18   9      130.40      129.42     78.45 o 
 -12  18   9    10016.65    10113.13    285.47 o 
 -10  18   9     1085.61     1180.37    100.39 o 
  -8  18   9    23275.71    22491.08    580.32 o 
  -6  18   9     6932.41     6521.80    240.93 o 
  -4  18   9     2960.92     2842.07    130.88 o 
  -2  18   9    15087.03    14995.20    432.13 o 
   0  18   9      106.56       83.92     70.80 o 
   2  18   9     7921.39     7933.95    286.82 o 
   4  18   9       16.83        2.49     68.12 o 
   6  18   9    14474.77    14885.90    459.42 o 
   8  18   9     3189.64     3036.37    208.73 o 
 -19  19   9      209.23      214.39     74.91 o 
 -17  19   9    15716.91    15597.31    370.27 o 
 -15  19   9      702.75      729.68     84.96 o 
 -13  19   9    39073.31    40363.58   1206.39 o 
 -11  19   9     8467.55     8485.34    252.38 o 
  -9  19   9    84930.52    78957.83   1826.61 o 
  -7  19   9     1459.57     1397.72    122.24 o 
  -5  19   9    20958.31    20532.36    458.74 o 
  -3  19   9    12888.39    13277.78    395.07 o 
  -1  19   9    44584.31    45025.28   1065.52 o 
   1  19   9     6441.87     6337.56    317.11 o 
   3  19   9    37153.72    37051.43    912.83 o 
   5  19   9      562.37      738.83    113.61 o 
   7  19   9    15813.49    15404.70    480.30 o 
 -18  20   9     7477.34     6962.11    254.09 o 
 -16  20   9      622.18      681.41     98.47 o 
 -14  20   9     4818.15     5107.66    199.71 o 
 -12  20   9      243.85      342.32     75.23 o 
 -10  20   9     6295.95     6166.64    244.09 o 
  -8  20   9     4430.35     4469.80    205.03 o 
  -6  20   9       81.15       19.33     61.50 o 
  -4  20   9      649.91      729.84    119.54 o 
  -2  20   9      342.97      384.18     89.89 o 
   0  20   9     5620.17     5885.55    284.15 o 
   2  20   9      800.30      937.97    115.52 o 
   4  20   9     9879.86     9937.07    347.84 o 
   6  20   9     5215.96     5656.15    256.98 o 
   8  20   9    17747.72    17614.88    540.24 o 
 -17  21   9      141.72       46.68     71.52 o 
 -15  21   9    23565.79    24071.13    564.43 o 
 -13  21   9      147.81      147.45     67.24 o 
 -11  21   9    41609.88    41565.62    997.36 o 
  -9  21   9     5142.74     5192.39    223.19 o 
  -7  21   9    48440.38    47874.83   1117.65 o 
  -5  21   9     7302.28     7367.65    349.08 o 
  -3  21   9    88920.80    90024.06   1995.57 o 
  -1  21   9     8798.22     8711.86    328.94 o 
   1  21   9    55600.42    57068.78   1664.75 o 
   3  21   9       57.66       61.81     77.33 o 
   5  21   9    29995.06    30973.09    808.72 o 
   7  21   9     1268.50     1483.97    158.82 o 
 -16  22   9     1496.45     1643.54    133.83 o 
 -14  22   9     1805.26     1921.36    140.03 o 
 -12  22   9     5635.73     5259.12    233.32 o 
 -10  22   9     4008.37     4090.12    215.61 o 
  -8  22   9     6419.41     6343.91    248.92 o 
  -6  22   9      328.13      373.25    111.45 o 
  -4  22   9      117.91      174.61    101.21 o 
  -2  22   9     2393.58     2402.25    172.90 o 
   0  22   9     2367.96     2303.11    177.81 o 
   2  22   9     9880.80     9509.19    336.32 o 
   4  22   9     5829.73     5912.67    263.56 o 
   6  22   9     6511.14     6386.69    282.16 o 
 -15  23   9       60.30       65.16     70.84 o 
 -13  23   9    38818.11    38464.48    950.94 o 
 -11  23   9      451.03      422.73     94.17 o 
  -9  23   9    75956.64    73329.13   1945.15 o 
  -7  23   9     2475.72     2469.36    222.64 o 
  -5  23   9    41592.73    42403.89   1282.36 o 
  -3  23   9     6214.10     5907.37    318.61 o 
  -1  23   9    53994.70    55677.25   1306.21 o 
   1  23   9     6157.90     6141.88    336.07 o 
   3  23   9    20399.53    21441.15    926.58 o 
   5  23   9     1701.92     2052.75    179.00 o 
 -14  24   9      371.27      330.34     97.70 o 
 -12  24   9     2629.29     2651.06    209.55 o 
 -10  24   9     2071.21     1944.54    160.78 o 
  -8  24   9     4878.31     4966.82    379.21 o 
  -6  24   9        3.93       54.26     99.07 o 
  -4  24   9      156.56       65.67    104.21 o 
  -2  24   9       60.74      164.70    108.69 o 
   0  24   9     3485.84     3543.56    222.44 o 
   2  24   9     3100.95     3064.06    265.40 o 
   4  24   9     1124.88     1093.72    138.90 o 
 -13  25   9     1887.75     1828.88    159.62 o 
 -11  25   9    29014.52    29270.99    759.52 o 
  -9  25   9     3494.24     3311.99    252.74 o 
  -7  25   9    28874.41    30038.65    976.23 o 
  -5  25   9     3430.83     3357.81    384.37 o 
  -3  25   9    31113.74    31249.37   1013.71 o 
  -1  25   9     8886.52     8697.79    417.33 o 
   1  25   9    23652.95    25230.50    693.52 o 
   3  25   9     1292.52     1480.93    313.36 o 
 -12  26   9      963.24     1201.29    173.98 o 
 -10  26   9     8063.86     7637.62    379.40 o 
  -8  26   9       14.93       61.89    123.13 o 
  -6  26   9     2831.63     3078.72    358.41 o 
  -4  26   9     3905.48     3830.68    299.61 o 
  -2  26   9      608.57      611.93    146.14 o 
   0  26   9     3851.74     4106.93    464.66 o 
   2  26   9     1293.09     1366.92    201.11 o 
 -11  27   9     3855.80     4077.61    274.36 o 
  -9  27   9    15992.75    16969.40    644.58 o 
  -7  27   9     3537.46     2988.00    262.38 o 
  -5  27   9    43293.01    45422.29   1395.82 o 
  -3  27   9     6132.52     5674.83    454.80 o 
  -1  27   9    44965.68    44159.74   1373.04 o 
  -8  28   9     1868.79     1674.87    211.86 o 
  -6  28   9      475.18      556.50    148.22 o 
  -4  28   9        3.45      170.07    124.27 o 
 -24   0  10     1437.90     1643.23    158.23 o 
 -22   0  10    31802.41    32595.98    831.62 o 
 -20   0  10      168.50      287.94     83.65 o 
 -18   0  10    63967.65    64124.98   1453.21 o 
 -16   0  10     8708.30     8228.61    272.02 o 
 -14   0  10    23342.45    23169.14    576.69 o 
 -12   0  10     4474.52     4770.86    177.51 o 
 -10   0  10    21130.74    22117.94    531.82 o 
  -8   0  10      407.37      549.80     58.12 o 
  -6   0  10   117867.73   117885.51   4860.33 o 
  -4   0  10     3014.84     3772.45    127.59 o 
  -2   0  10    13457.95    12884.85    325.94 o 
   0   0  10    54763.58    53818.13   1180.84 o 
   2   0  10     4842.52     4766.94    212.29 o 
   4   0  10     9402.98     8909.12    339.67 o 
   6   0  10      163.40      101.37     60.64 o 
   8   0  10    40745.84    41114.78   1682.51 o 
  10   0  10      300.21      417.04    175.85 o 
  12   0  10    18949.13    20095.52    998.72 o 
 -23   1  10     2693.84     2657.00    136.42 o 
 -21   1  10     2787.90     2811.73    129.79 o 
 -19   1  10     8125.55     7664.07    196.61 o 
 -17   1  10    23040.02    22482.34    411.63 o 
 -15   1  10    22927.15    22707.58    405.43 o 
 -13   1  10    21479.32    21555.75    380.40 o 
 -11   1  10    48958.87    48859.52    770.81 o 
  -9   1  10    26578.71    27150.29    446.21 o 
  -7   1  10    38745.71    42055.82    657.48 o 
  -5   1  10    17486.59    16705.33    283.92 o 
  -3   1  10    91561.91    94568.08   2006.35 o 
  -1   1  10    43507.50    42263.25    726.59 o 
   1   1  10    62415.71    58581.07   1514.33 o 
   3   1  10    14561.19    14242.71    293.88 o 
   5   1  10    34552.44    33760.59    615.30 o 
   7   1  10     8380.38     8277.64    278.98 o 
   9   1  10     6457.85     6416.06    321.47 o 
  11   1  10     4736.01     5128.88    295.91 o 
 -24   2  10    35515.59    35730.76    647.47 o 
 -22   2  10     8114.39     7856.15    213.12 o 
 -20   2  10    41760.87    40800.76    696.68 o 
 -18   2  10     4641.38     4493.07    141.64 o 
 -16   2  10    53619.54    52558.53    847.76 o 
 -14   2  10     4474.63     4270.56    124.53 o 
 -12   2  10    46555.05    47008.08    747.87 o 
 -10   2  10       41.61       63.18     31.70 o 
  -8   2  10    17533.30    17113.55    296.10 o 
  -6   2  10    29536.72    32261.48    566.83 o 
  -4   2  10    23918.66    25170.71    490.80 o 
  -2   2  10     7303.26     7436.86    192.68 o 
   0   2  10     7833.64     7849.74    181.34 o 
   2   2  10     5647.45     5312.90    144.34 o 
   4   2  10     4483.88     4446.27    136.86 o 
   6   2  10    32387.72    33426.85    693.81 o 
   8   2  10      293.55      453.48    125.18 o 
  10   2  10    19243.69    20327.56    972.18 o 
  12   2  10     2226.79     2146.51    315.81 o 
 -23   3  10     1012.25     1252.94     99.13 o 
 -21   3  10    13140.72    12757.78    285.76 o 
 -19   3  10     5777.55     5893.56    169.38 o 
 -17   3  10    27038.71    26920.56    477.23 o 
 -15   3  10     9563.22     8913.65    200.25 o 
 -13   3  10    65982.67    64270.56   1004.32 o 
 -11   3  10    20147.38    20073.20    350.69 o 
  -9   3  10    90484.02    94278.99   1425.06 o 
  -7   3  10    29767.05    31507.21    504.34 o 
  -5   3  10    68231.62    68386.04   1754.39 o 
  -3   3  10    42062.50    42527.21    817.93 o 
  -1   3  10    60899.75    60338.59   1016.25 o 
   1   3  10    22981.91    22592.71    421.34 o 
   3   3  10    35886.37    35929.84    641.44 o 
   5   3  10    14931.66    14464.94    350.78 o 
   7   3  10    15813.94    15366.98    377.26 o 
   9   3  10     3329.25     3516.75    323.15 o 
  11   3  10    12656.57    12784.54    703.98 o 
 -24   4  10     8753.22     8859.99    268.36 o 
 -22   4  10    27503.15    26923.39    503.90 o 
 -20   4  10     6601.52     6431.77    181.76 o 
 -18   4  10    24720.92    24360.96    444.49 o 
 -16   4  10     6324.29     6144.95    162.22 o 
 -14   4  10    33068.16    32419.61    544.92 o 
 -12   4  10       62.95      118.78     37.50 o 
 -10   4  10    22397.64    22543.64    383.46 o 
  -8   4  10    17386.43    18449.56    353.29 o 
  -6   4  10    34546.36    36669.93    639.49 o 
  -4   4  10     3155.89     3282.78    116.37 o 
  -2   4  10     4836.49     4745.24    127.66 o 
   0   4  10    28347.08    28057.98    507.30 o 
   2   4  10       11.03       38.94     35.98 o 
   4   4  10     5654.32     5380.06    178.22 o 
   6   4  10     1089.18     1303.13    171.51 o 
   8   4  10    29524.44    28604.60    717.69 o 
  10   4  10     3579.66     3645.81    347.74 o 
 -23   5  10     4623.83     4731.98    186.62 o 
 -21   5  10      408.68      440.47     67.62 o 
 -19   5  10    15453.62    14812.78    307.47 o 
 -17   5  10     9242.92     9079.07    211.26 o 
 -15   5  10    38654.54    38392.05    636.41 o 
 -13   5  10     5309.17     5213.71    137.14 o 
 -11   5  10    88522.59    87899.41   1340.41 o 
  -9   5  10    19748.00    21142.40    360.85 o 
  -7   5  10    56336.85    56863.73    963.13 o 
  -5   5  10    13123.37    14486.58    322.13 o 
  -3   5  10    48978.73    49929.71    850.21 o 
  -1   5  10    15410.98    16220.78    315.88 o 
   1   5  10    34733.27    33930.64    682.90 o 
   3   5  10    30508.53    29869.77    618.66 o 
   5   5  10    38720.38    38407.71    781.93 o 
   7   5  10    18334.89    18551.35    502.10 o 
   9   5  10    22160.24    21939.04    507.35 o 
  11   5  10     1734.12     1760.86    265.56 o 
 -24   6  10    24161.17    24111.64    593.75 o 
 -22   6  10     3894.81     3713.19    170.22 o 
 -20   6  10    44071.76    43075.30    731.37 o 
 -18   6  10     4476.97     4458.35    141.64 o 
 -16   6  10    34825.52    34077.53    578.70 o 
 -14   6  10    10405.75     9712.53    210.37 o 
 -12   6  10     8103.32     7945.60    234.76 o 
 -10   6  10     6606.54     6896.91    154.40 o 
  -8   6  10     8178.17     8086.25    201.78 o 
  -6   6  10     4009.82     4513.01    144.20 o 
  -4   6  10    11676.37    11951.07    246.15 o 
  -2   6  10     3715.06     3593.59    146.85 o 
   0   6  10      913.09      943.07    108.62 o 
   2   6  10    14581.90    14646.33    343.74 o 
   4   6  10     3108.65     2961.21    134.62 o 
   6   6  10     7490.99     7609.18    264.30 o 
   8   6  10     2599.18     2525.68    147.54 o 
  10   6  10    23886.70    23694.97    636.25 o 
 -23   7  10      661.10     1092.08    132.42 o 
 -21   7  10     9790.56    10451.37    318.62 o 
 -19   7  10     1239.14     1100.83     93.17 o 
 -17   7  10    19579.01    19514.70    406.01 o 
 -15   7  10    10235.79    10208.31    245.64 o 
 -13   7  10    34107.07    33564.91    560.57 o 
 -11   7  10     8558.38     8418.44    182.14 o 
  -9   7  10    90680.51    91533.83   1389.31 o 
  -7   7  10    11669.18    12552.07    260.78 o 
  -5   7  10    59554.61    60733.46   1024.77 o 
  -3   7  10    12338.22    12803.53    261.03 o 
  -1   7  10    20056.97    20213.87    435.12 o 
   1   7  10     1099.25     1022.47     82.38 o 
   3   7  10    63829.36    62701.84   1206.41 o 
   5   7  10    18174.66    17281.53    466.16 o 
   7   7  10    39523.14    39076.23    805.25 o 
   9   7  10      288.57      408.21     92.19 o 
  11   7  10     5673.92     5481.42    248.79 o 
 -22   8  10    21348.87    21503.72    480.48 o 
 -20   8  10     7454.34     7098.33    222.28 o 
 -18   8  10     6000.25     6060.48    169.80 o 
 -16   8  10      584.22      589.56     63.04 o 
 -14   8  10    45146.44    44123.67    787.71 o 
 -12   8  10     6615.57     6643.71    159.89 o 
 -10   8  10    10169.12    10574.60    211.94 o 
  -8   8  10      627.13      773.43     63.81 o 
  -6   8  10     7720.90     8127.06    188.57 o 
  -4   8  10        3.20       30.77     33.62 o 
  -2   8  10      383.06      435.25     58.97 o 
   0   8  10     2512.92     2350.60    111.46 o 
   2   8  10      303.96      296.75     59.03 o 
   4   8  10     1831.88     2037.43    139.25 o 
   6   8  10      349.03      404.24     73.12 o 
   8   8  10    16353.21    15898.84    463.48 o 
  10   8  10     2943.59     2761.57    241.33 o 
 -23   9  10     5226.68     5370.05    205.36 o 
 -21   9  10     2271.71     2067.74    219.15 o 
 -19   9  10    25974.15    25859.45    533.37 o 
 -17   9  10      705.19      681.78     67.61 o 
 -15   9  10    49144.98    48911.17    795.81 o 
 -13   9  10       99.76      183.92     45.17 o 
 -11   9  10    94132.88    94767.90   1445.76 o 
  -9   9  10     7855.85     8205.96    196.46 o 
  -7   9  10   107542.66   106258.60   3272.79 o 
  -5   9  10     7523.02     7860.00    183.74 o 
  -3   9  10    47334.74    49082.21    841.00 o 
  -1   9  10      116.15      155.59     49.85 o 
   1   9  10    18951.03    18721.36    434.27 o 
   3   9  10    13612.03    12719.87    363.82 o 
   5   9  10    28514.49    27273.96    585.80 o 
   7   9  10     2008.84     1964.30    151.15 o 
   9   9  10    16304.58    16290.54    480.80 o 
  11   9  10       83.74      331.11    160.41 o 
 -22  10  10     3568.49     3355.19    174.02 o 
 -20  10  10    12680.13    12283.34    313.34 o 
 -18  10  10    21731.79    20981.59    447.60 o 
 -16  10  10    27447.67    28036.22    550.72 o 
 -14  10  10    32584.14    32186.07    598.59 o 
 -12  10  10    27486.12    27802.36    474.91 o 
 -10  10  10    20084.90    20483.94    398.65 o 
  -8  10  10      281.26      348.94     48.43 o 
  -6  10  10     2043.50     2097.52    108.32 o 
  -4  10  10       49.36       44.91     34.70 o 
  -2  10  10    15214.81    15587.70    357.38 o 
   0  10  10      832.65      797.98     77.30 o 
   2  10  10    11388.62    11403.89    292.87 o 
   4  10  10      419.38      316.57     77.99 o 
   6  10  10      154.79      171.85     73.59 o 
   8  10  10     9732.60     9393.70    329.68 o 
  10  10  10    11047.53    10623.24    368.36 o 
 -23  11  10     5632.88     6391.67    226.08 o 
 -21  11  10     9769.81    10121.84    282.52 o 
 -19  11  10      141.38      209.16     71.79 o 
 -17  11  10    37560.54    36727.91    700.19 o 
 -15  11  10      819.79     1054.37     84.53 o 
 -13  11  10    25727.51    25605.97    460.41 o 
 -11  11  10      588.88      815.28     70.85 o 
  -9  11  10   104947.22   101044.09   1673.96 o 
  -7  11  10      630.92      866.98     66.27 o 
  -5  11  10    97839.36    95370.41   1579.63 o 
  -3  11  10     2090.46     2037.23    124.92 o 
  -1  11  10    28672.26    30273.91    624.34 o 
   1  11  10      687.57      807.37     80.01 o 
   3  11  10    36928.56    36503.25    863.40 o 
   5  11  10     3015.93     2983.31    177.61 o 
   7  11  10    16554.89    16915.98    489.66 o 
   9  11  10       29.73      581.78    187.11 o 
 -22  12  10     9564.76     9462.94    278.73 o 
 -20  12  10     3136.64     3242.86    216.22 o 
 -18  12  10     3033.35     2825.50    172.95 o 
 -16  12  10      918.21     1044.26     90.03 o 
 -14  12  10    15089.24    14706.29    290.43 o 
 -12  12  10     9619.05     9556.82    252.77 o 
 -10  12  10     4480.05     4283.27    136.60 o 
  -8  12  10     4122.51     4100.14    149.76 o 
  -6  12  10      268.06      319.56     49.32 o 
  -4  12  10     3512.38     3531.19    137.48 o 
  -2  12  10      129.58      150.75     52.66 o 
   0  12  10      289.33      370.80     62.95 o 
   2  12  10     4129.45     3980.03    177.13 o 
   4  12  10     3100.20     3097.41    228.95 o 
   6  12  10      745.40      799.77    111.19 o 
   8  12  10     3614.47     3441.42    193.45 o 
  10  12  10     7598.35     7624.45    308.08 o 
 -21  13  10     1236.74     2567.57    317.21 o 
 -19  13  10    15963.85    15616.04    369.96 o 
 -17  13  10      427.29      377.84     77.78 o 
 -15  13  10    23785.62    23862.77    482.22 o 
 -13  13  10      538.59      591.70     65.87 o 
 -11  13  10    11213.67    10894.00    301.80 o 
  -9  13  10     1021.98      997.44     83.57 o 
  -7  13  10    28409.63    27843.36    514.04 o 
  -5  13  10     1693.56     1536.82     99.78 o 
  -3  13  10    26927.05    26920.55    566.50 o 
  -1  13  10     1512.61     1405.00     98.31 o 
   1  13  10    13123.98    13583.30    335.30 o 
   3  13  10     6803.39     6342.96    332.35 o 
   5  13  10    58326.77    56718.04   1313.29 o 
   7  13  10       52.42      307.47    116.47 o 
   9  13  10    12390.18    12178.18    405.75 o 
 -20  14  10      910.35      928.79    100.63 o 
 -18  14  10    10297.50     9851.95    267.52 o 
 -16  14  10     2021.81     1973.34    118.58 o 
 -14  14  10    12595.90    12603.52    332.78 o 
 -12  14  10      602.64      572.37     64.42 o 
 -10  14  10      791.81      767.13     76.32 o 
  -8  14  10     3867.80     3582.11    121.99 o 
  -6  14  10    13392.84    13047.56    317.22 o 
  -4  14  10      356.90      329.54     61.65 o 
  -2  14  10      369.15      422.99     64.93 o 
   0  14  10     3514.60     3599.21    147.61 o 
   2  14  10       99.10      241.96     93.75 o 
   4  14  10      186.15      136.98     75.66 o 
   6  14  10     1647.12     1729.91    151.25 o 
   8  14  10     5047.01     5559.27    275.44 o 
 -21  15  10     4070.07     4509.35    188.76 o 
 -19  15  10      444.84     1111.11    284.20 o 
 -17  15  10    28668.14    28233.27    569.78 o 
 -15  15  10      650.95      539.19     82.67 o 
 -13  15  10    25339.44    25519.17    590.37 o 
 -11  15  10        3.31        0.79     42.46 o 
  -9  15  10    38692.60    38559.54    918.12 o 
  -7  15  10     1606.63     1548.83    102.83 o 
  -5  15  10    34267.72    34084.16    695.98 o 
  -3  15  10        0.70       28.50     48.23 o 
  -1  15  10    14562.57    15839.83    375.95 o 
   1  15  10      494.46      412.26     86.60 o 
   3  15  10    10915.34    11011.28    444.69 o 
   5  15  10      215.94      275.55    149.41 o 
   7  15  10     5688.28     5939.51    282.04 o 
   9  15  10       35.14      312.08    211.56 o 
 -20  16  10     8016.23     8464.44    288.61 o 
 -18  16  10     2147.01     2025.88    178.99 o 
 -16  16  10    10354.92    10002.33    297.07 o 
 -14  16  10      755.17      787.79     91.86 o 
 -12  16  10     5883.94     5989.89    203.77 o 
 -10  16  10     2592.16     2835.39    116.29 o 
  -8  16  10       21.39      125.52     55.01 o 
  -6  16  10       18.52       11.01     48.54 o 
  -4  16  10    12018.57    11464.60    293.65 o 
  -2  16  10       65.68       15.36     56.46 o 
   0  16  10      843.53      911.18    111.52 o 
   2  16  10     3123.96     3317.98    222.85 o 
   4  16  10      220.14      245.70     80.00 o 
   6  16  10     3299.56     3383.07    198.57 o 
   8  16  10       58.68      134.57     84.62 o 
 -19  17  10    11357.95    11194.43    337.34 o 
 -17  17  10      222.05      371.36     87.59 o 
 -15  17  10    10454.27    10761.81    527.82 o 
 -13  17  10        2.21      -23.25     55.87 o 
 -11  17  10    10686.39    10462.71    286.83 o 
  -9  17  10      412.06      405.68     67.25 o 
  -7  17  10    20147.19    19516.31    440.82 o 
  -5  17  10     1070.83      896.65     87.46 o 
  -3  17  10    19145.49    19871.53    465.24 o 
  -1  17  10       38.56      -86.66     57.78 o 
   1  17  10     8299.69     8733.67    310.02 o 
   3  17  10      120.65      101.04     91.20 o 
   5  17  10    12960.15    12919.32    414.89 o 
   7  17  10       16.42      290.79     95.55 o 
 -20  18  10      558.71      447.89     97.74 o 
 -18  18  10      415.54      667.26    107.40 o 
 -16  18  10       68.52       42.90     65.67 o 
 -14  18  10     2369.77     2427.39    166.48 o 
 -12  18  10     1645.50     1719.78    122.21 o 
 -10  18  10     9522.00     9574.26    318.99 o 
  -8  18  10     9174.86     8529.54    289.70 o 
  -6  18  10     3919.62     3600.77    149.21 o 
  -4  18  10      110.98       81.67     58.09 o 
  -2  18  10     4042.64     4018.76    194.58 o 
   0  18  10     7677.77     7697.17    287.12 o 
   2  18  10       37.17       77.85     92.29 o 
   4  18  10     5008.26     5933.48    431.81 o 
   6  18  10      116.18      148.42     86.61 o 
 -19  19  10      979.69     1432.82    182.78 o 
 -17  19  10     7354.14     7376.15    256.89 o 
 -15  19  10      529.23      552.32     85.25 o 
 -13  19  10     3977.16     4141.54    175.33 o 
 -11  19  10       70.08       65.16     68.19 o 
  -9  19  10     3764.07     3827.77    195.73 o 
  -7  19  10      750.59      680.01     78.42 o 
  -5  19  10     1170.87     1372.67    121.07 o 
  -3  19  10     1513.75     1414.39    133.05 o 
  -1  19  10     9730.54     9590.09    329.91 o 
   1  19  10       18.06      -66.48     66.73 o 
   3  19  10     5090.70     4621.91    283.99 o 
   5  19  10        7.84      362.18    203.91 o 
   7  19  10     4383.97     4536.91    238.33 o 
 -18  20  10      640.17      617.05     99.82 o 
 -16  20  10     4676.77     4852.74    222.34 o 
 -14  20  10     6387.52     6081.53    218.80 o 
 -12  20  10     3077.49     2919.74    182.46 o 
 -10  20  10     4991.19     4873.88    225.57 o 
  -8  20  10     8842.51     8498.17    295.22 o 
  -6  20  10      886.59      777.54    104.61 o 
  -4  20  10    13941.81    14029.04    420.86 o 
  -2  20  10    11159.54    11568.04    373.08 o 
   0  20  10      789.50      717.53    112.17 o 
   2  20  10     4305.16     4903.10    638.22 o 
   4  20  10     4915.08     5253.88    249.21 o 
   6  20  10     3017.28     4291.99    394.59 o 
 -17  21  10      377.02      498.64     90.86 o 
 -15  21  10     1805.12     1750.19    135.51 o 
 -13  21  10        8.29     -116.10     77.40 o 
 -11  21  10     4629.72     4395.67    210.69 o 
  -9  21  10     1059.75     1092.51    137.63 o 
  -7  21  10     1463.49     1347.62    139.99 o 
  -5  21  10     2053.64     1864.08    193.11 o 
  -3  21  10     1647.16     1773.16    151.32 o 
  -1  21  10      885.05      971.21    126.25 o 
   1  21  10     3371.89     3674.51    205.58 o 
   3  21  10      376.41      537.21    136.00 o 
   5  21  10     1361.92     1598.51    160.90 o 
 -16  22  10     1046.71     1059.01    117.48 o 
 -14  22  10     5613.73     5884.62    257.97 o 
 -12  22  10     2639.67     2471.76    176.47 o 
 -10  22  10     8844.52     8088.40    296.39 o 
  -8  22  10    13787.97    13503.57    411.80 o 
  -6  22  10      581.35      394.88    115.07 o 
  -4  22  10     2684.52     2370.00    221.28 o 
  -2  22  10     8644.75     8607.72    358.05 o 
   0  22  10     6500.85     6154.21    266.33 o 
   2  22  10     7277.46     7653.58    383.77 o 
   4  22  10     1944.98     2976.99    833.21 o 
 -15  23  10      178.66      355.70     99.35 o 
 -13  23  10       79.08      135.91     85.61 o 
 -11  23  10       83.36       86.81     77.90 o 
  -9  23  10       10.74      -16.59    125.81 o 
  -7  23  10     1347.78     1113.46    165.49 o 
  -5  23  10        4.45      -67.97     89.90 o 
  -3  23  10       40.18      -57.11     97.86 o 
  -1  23  10      859.08      721.62    115.88 o 
   1  23  10     1047.13     1179.96    143.99 o 
   3  23  10      177.39      427.61    136.74 o 
 -14  24  10     2585.74     2664.42    192.77 o 
 -12  24  10     3543.94     3365.86    205.75 o 
 -10  24  10     3679.81     3556.28    265.15 o 
  -8  24  10     3268.72     2985.38    253.30 o 
  -6  24  10     6040.39     6081.71    334.21 o 
  -4  24  10     1889.33     1524.25    192.23 o 
  -2  24  10     1710.99     1330.25    183.32 o 
   0  24  10     3226.64     3291.76    218.09 o 
   2  24  10      383.74      832.15    175.99 o 
 -13  25  10      146.54      111.78    102.87 o 
 -11  25  10      350.31      264.05    116.35 o 
  -9  25  10       83.79       -3.50    110.88 o 
  -7  25  10     6503.69     6259.83    342.21 o 
  -5  25  10       17.28      -48.69    196.26 o 
  -3  25  10     4969.80     4692.64    317.50 o 
  -1  25  10        4.24       -5.18    113.03 o 
   1  25  10       15.52       85.03     89.15 o 
 -12  26  10     3672.84     3631.32    420.81 o 
 -10  26  10      419.72      547.92    146.19 o 
  -8  26  10     5318.39     5075.15    307.80 o 
  -6  26  10     1493.28     1360.42    192.29 o 
  -4  26  10     6135.55     6274.37    446.05 o 
  -2  26  10     1377.36     1406.27    194.52 o 
   0  26  10      705.81      830.55    163.67 o 
  -9  27  10     3473.20     3427.93    476.85 o 
  -7  27  10       30.17      -51.58    125.93 o 
  -5  27  10     3366.66     3388.57    326.92 o 
  -3  27  10     2066.33     1407.09    200.00 o 
 -23   1  11      970.91     1062.58     93.73 o 
 -21   1  11    19167.13    18900.34    379.25 o 
 -19   1  11     4389.28     4454.71    145.84 o 
 -17   1  11    25119.97    25158.02    452.30 o 
 -15   1  11       43.26       29.60     38.33 o 
 -13   1  11     2047.55     2113.84     88.73 o 
 -11   1  11      680.59      731.92     52.43 o 
  -9   1  11     2391.10     2195.99     75.36 o 
  -7   1  11    22175.69    22992.72    424.21 o 
  -5   1  11     7316.94     8099.77    182.46 o 
  -3   1  11     4156.75     3995.53    136.90 o 
  -1   1  11    10274.38     9914.67    291.50 o 
   1   1  11     7824.59     7741.59    213.16 o 
   3   1  11    10912.01    10652.87    271.29 o 
   5   1  11     4476.72     4516.08    195.94 o 
   7   1  11     6834.51     6800.47    329.70 o 
   9   1  11     5366.92     5437.20    481.54 o 
  11   1  11     1999.05     2524.99    245.15 o 
 -24   2  11     3129.73     3058.80    151.28 o 
 -22   2  11       49.18      -69.71     50.00 o 
 -20   2  11     5468.60     5576.03    168.37 o 
 -18   2  11      594.47      487.32     64.37 o 
 -16   2  11     4052.44     3763.96    123.24 o 
 -14   2  11      508.51      570.17     73.14 o 
 -12   2  11     2141.13     2297.11     89.73 o 
 -10   2  11     4854.75     4970.39    121.84 o 
  -8   2  11      185.63      205.19     39.25 o 
  -6   2  11     1171.79     1274.01     67.50 o 
  -4   2  11       88.90       74.92     33.58 o 
  -2   2  11     4988.51     4861.28    149.24 o 
   0   2  11     4327.24     4232.82    145.32 o 
   2   2  11     1480.73     1384.14     94.83 o 
   4   2  11       11.00      128.88     67.30 o 
   6   2  11     1274.36     1407.51    127.97 o 
   8   2  11       71.50      154.94    102.65 o 
  10   2  11     2334.18     2536.32    276.98 o 
 -23   3  11     2164.66     2495.07    132.94 o 
 -21   3  11     1259.26     1180.59     93.16 o 
 -19   3  11     9155.41     8966.20    219.18 o 
 -17   3  11      477.11      371.30     56.51 o 
 -15   3  11    14964.18    14831.46    290.76 o 
 -13   3  11    12649.71    12668.79    250.35 o 
 -11   3  11     7415.55     7363.69    162.61 o 
  -9   3  11     2777.28     2915.71    120.19 o 
  -7   3  11    35639.79    36314.27    638.72 o 
  -5   3  11     9663.55    10236.27    220.04 o 
  -3   3  11    27546.82    27270.69    554.02 o 
  -1   3  11     1654.81     1652.18     79.81 o 
   1   3  11      666.62      650.54     60.46 o 
   3   3  11     6192.76     6047.91    225.70 o 
   5   3  11     3039.38     2997.70    169.06 o 
   7   3  11      999.60      946.77    114.11 o 
   9   3  11     1008.57     1028.47    162.45 o 
 -24   4  11      249.81      347.20     81.77 o 
 -22   4  11     4791.78     4539.62    157.68 o 
 -20   4  11      262.01      137.33     56.62 o 
 -18   4  11     2371.33     2353.64    108.69 o 
 -16   4  11      660.61      686.88     65.14 o 
 -14   4  11     4840.21     4911.27    136.00 o 
 -12   4  11      575.92      679.78     55.10 o 
 -10   4  11    13180.16    13508.01    282.59 o 
  -8   4  11      834.65      923.89     64.28 o 
  -6   4  11    19239.88    19589.44    371.98 o 
  -4   4  11     6592.49     6598.30    160.99 o 
  -2   4  11    14155.20    13559.19    276.41 o 
   0   4  11    26105.02    26012.47    480.53 o 
   2   4  11     3754.71     3456.78    138.24 o 
   4   4  11       15.54       -2.95     62.72 o 
   6   4  11        3.83        7.02     67.49 o 
   8   4  11     1615.13     1710.63    199.80 o 
  10   4  11        2.71      618.25    619.83 o 
 -23   5  11     3946.84     3915.85    200.98 o 
 -21   5  11     5598.16     5589.98    187.67 o 
 -19   5  11     5124.73     4820.54    152.70 o 
 -17   5  11    13379.60    13038.20    272.94 o 
 -15   5  11      685.84      606.95     61.11 o 
 -13   5  11      152.33      182.63     43.69 o 
 -11   5  11       18.83       36.36     38.88 o 
  -9   5  11     9003.89     9576.50    216.91 o 
  -7   5  11      236.55      290.24     44.26 o 
  -5   5  11    16848.00    17379.79    380.13 o 
  -3   5  11     7943.71     8180.32    189.60 o 
  -1   5  11     8254.50     8299.18    194.16 o 
   1   5  11     1107.48     1005.42     84.45 o 
   3   5  11    31553.56    30867.41    644.94 o 
   5   5  11      332.52      350.32     83.86 o 
   7   5  11     5116.91     4936.53    219.60 o 
   9   5  11      651.25      421.42    132.35 o 
 -24   6  11     9940.95     9824.35    324.41 o 
 -22   6  11      112.57      150.97     66.81 o 
 -20   6  11    12254.17    12025.11    272.38 o 
 -18   6  11      431.81      328.87     59.18 o 
 -16   6  11    10125.29    10028.26    223.33 o 
 -14   6  11     1539.49     1405.91     79.61 o 
 -12   6  11     2647.01     2466.95    105.08 o 
 -10   6  11       50.15      174.49     43.85 o 
  -8   6  11     2265.58     2188.86     93.26 o 
  -6   6  11        5.28       68.19     39.02 o 
  -4   6  11    10434.82    10339.04    257.04 o 
  -2   6  11     1980.66     2256.09    104.65 o 
   0   6  11     2502.71     2426.35    116.01 o 
   2   6  11    10996.88    10862.97    282.36 o 
   4   6  11      336.22      330.73     68.52 o 
   6   6  11     7576.07     7556.34    238.82 o 
   8   6  11      403.62      476.72    149.92 o 
 -23   7  11     3464.96     4297.08    281.99 o 
 -21   7  11      851.29      981.79    110.79 o 
 -19   7  11      835.94      864.10     87.58 o 
 -17   7  11       78.13       54.70     49.60 o 
 -15   7  11    14897.04    14498.78    318.88 o 
 -13   7  11     2499.53     2429.07     96.48 o 
 -11   7  11     6979.80     7392.99    188.74 o 
  -9   7  11     5392.81     5654.77    154.94 o 
  -7   7  11    14972.28    14881.99    340.00 o 
  -5   7  11     1958.64     2327.86     93.27 o 
  -3   7  11    45721.28    47005.04    812.18 o 
  -1   7  11      298.65      432.16     60.65 o 
   1   7  11    11554.39    10915.27    281.39 o 
   3   7  11     7379.14     7160.13    217.96 o 
   5   7  11    22424.83    22054.28    500.86 o 
   7   7  11      424.08      231.96     83.60 o 
   9   7  11     5201.84     5319.27    410.47 o 
 -22   8  11    17896.67    17259.83    408.21 o 
 -20   8  11      169.01      197.43     63.29 o 
 -18   8  11     9784.76     9312.69    223.75 o 
 -16   8  11      208.18      189.98     44.48 o 
 -14   8  11    30383.05    30260.73    518.47 o 
 -12   8  11     2405.71     2241.76    129.47 o 
 -10   8  11    22172.82    22840.52    436.45 o 
  -8   8  11     1901.02     1994.82     92.75 o 
  -6   8  11    20740.03    21014.96    400.40 o 
  -4   8  11     3192.46     3400.54    111.67 o 
  -2   8  11    10281.49     9752.57    253.05 o 
   0   8  11     2135.78     1986.85    111.46 o 
   2   8  11       25.58       24.85     50.47 o 
   4   8  11     5689.58     5470.90    192.66 o 
   6   8  11      585.89      655.68    100.53 o 
   8   8  11     8273.14     8613.44    534.09 o 
  10   8  11      571.90      683.21    201.39 o 
 -23   9  11      946.17      933.41    103.82 o 
 -21   9  11     1863.42     1959.93    157.50 o 
 -19   9  11     3831.36     3677.45    157.33 o 
 -17   9  11    13051.88    12640.18    271.78 o 
 -15   9  11     6184.23     5846.79    157.81 o 
 -13   9  11    10806.12    10916.91    254.56 o 
 -11   9  11      265.99      469.53     57.78 o 
  -9   9  11    36801.29    37480.25    669.43 o 
  -7   9  11    10701.39    11153.37    244.71 o 
  -5   9  11    24634.70    24997.57    464.73 o 
  -3   9  11     4696.50     4761.63    160.44 o 
  -1   9  11     9009.42     9022.60    244.87 o 
   1   9  11     4345.73     4203.44    157.62 o 
   3   9  11    17360.06    16701.30    397.44 o 
   5   9  11     3982.63     4172.43    244.00 o 
   7   9  11      403.52      320.12    109.45 o 
   9   9  11       97.03      128.18    140.13 o 
 -22  10  11       20.85      134.43     85.59 o 
 -20  10  11    21943.60    21481.46    468.36 o 
 -18  10  11       73.36      108.19     58.14 o 
 -16  10  11    23549.30    23450.79    470.64 o 
 -14  10  11     1720.92     1787.67    102.80 o 
 -12  10  11    25353.37    25513.37    488.52 o 
 -10  10  11        4.37        9.63     42.53 o 
  -8  10  11    39051.91    39071.30    779.46 o 
  -6  10  11     9433.04     9564.27    219.16 o 
  -4  10  11    24561.26    24186.43    514.38 o 
  -2  10  11    19935.24    20485.46    451.36 o 
   0  10  11     6465.18     6578.47    203.67 o 
   2  10  11    15274.17    15444.70    413.64 o 
   4  10  11     2785.82     2933.48    145.35 o 
   6  10  11     3415.98     3633.45    235.76 o 
   8  10  11     1584.55     2120.96    520.17 o 
 -21  11  11       88.61       96.94     64.91 o 
 -19  11  11      216.12      250.06     68.23 o 
 -17  11  11      633.82      588.20    129.44 o 
 -15  11  11    12173.75    11634.16    275.31 o 
 -13  11  11    14396.31    14147.51    309.19 o 
 -11  11  11    24626.32    25597.03    488.39 o 
  -9  11  11    10401.59    11000.94    273.24 o 
  -7  11  11    16387.74    16601.72    336.42 o 
  -5  11  11    35049.05    35067.79    709.24 o 
  -3  11  11    15925.61    15803.79    367.60 o 
  -1  11  11     6423.15     6195.16    198.03 o 
   1  11  11    10471.55    10254.20    276.12 o 
   3  11  11     7094.66     7444.32    231.98 o 
   5  11  11    10605.88    11110.64    445.27 o 
   7  11  11     8866.34     8804.75    410.06 o 
   9  11  11     8172.13     8479.68    442.05 o 
 -22  12  11    17164.61    17429.69    416.15 o 
 -20  12  11       85.29      347.57     99.47 o 
 -18  12  11    38822.91    39040.75    833.43 o 
 -16  12  11     2490.45     2341.21    142.90 o 
 -14  12  11    27247.40    27852.47    535.61 o 
 -12  12  11     1578.26     1722.56     98.06 o 
 -10  12  11    11402.62    11889.82    389.89 o 
  -8  12  11       30.87       29.79     40.74 o 
  -6  12  11    29165.40    29463.39    612.63 o 
  -4  12  11     4570.16     4766.41    166.15 o 
  -2  12  11    14418.96    14309.20    346.21 o 
   0  12  11     4046.35     4142.45    160.05 o 
   2  12  11     1535.56     1462.78    138.97 o 
   4  12  11    15069.22    14894.16    447.13 o 
   6  12  11     2217.76     2356.61    307.72 o 
   8  12  11    12967.90    13152.44    484.43 o 
 -21  13  11       12.39       92.54    109.46 o 
 -19  13  11     4733.04     5022.30    211.48 o 
 -17  13  11      753.74      884.11    102.49 o 
 -15  13  11     6495.45     6440.12    219.82 o 
 -13  13  11     9905.24     9546.03    236.69 o 
 -11  13  11     9196.97     9709.68    237.21 o 
  -9  13  11     5408.19     5448.88    158.50 o 
  -7  13  11    41442.10    40372.09    809.09 o 
  -5  13  11    11884.38    12048.63    302.05 o 
  -3  13  11    14913.75    15040.71    358.06 o 
  -1  13  11    12911.73    12735.97    322.50 o 
   1  13  11    16295.30    16921.96    580.21 o 
   3  13  11    12853.59    12903.18    403.79 o 
   5  13  11    15322.66    14980.97    559.59 o 
   7  13  11     6581.75     6566.69    341.45 o 
 -20  14  11    22317.96    22419.43    549.73 o 
 -18  14  11     1177.65     1192.16    134.02 o 
 -16  14  11    34207.60    33403.68    724.06 o 
 -14  14  11     3192.76     3270.23    154.43 o 
 -12  14  11    28904.21    28528.25    627.38 o 
 -10  14  11     3736.26     3683.30    168.65 o 
  -8  14  11    27501.38    28010.03    592.72 o 
  -6  14  11     8722.85     8617.21    242.29 o 
  -4  14  11     1769.78     1625.58    109.20 o 
  -2  14  11     6746.69     7170.72    219.28 o 
   0  14  11     4148.79     3780.81    157.97 o 
   2  14  11     2067.35     2161.29    161.95 o 
   4  14  11     1010.31     1170.93    158.72 o 
   6  14  11     6588.27     6799.03    346.35 o 
   8  14  11      105.66      522.58    226.62 o 
 -21  15  11     4440.86     4756.28    214.42 o 
 -19  15  11       15.12       17.38     68.49 o 
 -17  15  11     7729.45     7752.72    258.44 o 
 -15  15  11     2636.55     2664.94    156.15 o 
 -13  15  11    25963.38    25144.55    562.17 o 
 -11  15  11     5183.33     5093.96    159.12 o 
  -9  15  11    13473.11    13817.73    340.68 o 
  -7  15  11    17539.83    17074.57    398.23 o 
  -5  15  11    45242.70    44751.47    892.17 o 
  -3  15  11     7958.42     8340.94    240.82 o 
  -1  15  11    39113.47    40197.52    818.75 o 
   1  15  11    14327.01    14319.21    432.26 o 
   3  15  11     9292.83     9465.44    336.87 o 
   5  15  11     3913.76     3997.56    262.18 o 
   7  15  11     6818.27     6031.17    320.77 o 
 -20  16  11     1385.99     1569.59    139.64 o 
 -18  16  11    29729.05    28995.48    661.83 o 
 -16  16  11     1243.05     1389.95    119.97 o 
 -14  16  11    24549.13    24760.38    562.72 o 
 -12  16  11     9439.29     9572.97    274.62 o 
 -10  16  11    23553.91    24016.89    527.44 o 
  -8  16  11      417.57      510.38     83.31 o 
  -6  16  11    14556.58    14316.38    352.36 o 
  -4  16  11     9229.87     9189.93    259.98 o 
  -2  16  11     3288.51     3513.71    153.08 o 
   0  16  11     1434.04     1758.80    149.33 o 
   2  16  11      454.46      431.80    127.23 o 
   4  16  11    10471.75    11010.18    462.26 o 
   6  16  11        4.68      173.25    258.60 o 
 -19  17  11     3512.83     3750.41    189.67 o 
 -17  17  11      134.58      279.47     80.28 o 
 -15  17  11     7379.99     7544.11    247.70 o 
 -13  17  11    19664.98    19350.59    462.75 o 
 -11  17  11    18574.16    18717.72    441.76 o 
  -9  17  11     8236.85     7589.93    230.19 o 
  -7  17  11    33576.23    33302.57    694.28 o 
  -5  17  11    22457.82    22081.06    654.81 o 
  -3  17  11    40915.32    41666.17    846.51 o 
  -1  17  11    10828.12    11375.68    367.70 o 
   1  17  11    29924.71    30622.70    784.03 o 
   3  17  11     5493.59     5720.20    257.97 o 
   5  17  11    13527.82    13733.42    549.33 o 
 -18  18  11     6511.96     6501.47    244.04 o 
 -16  18  11    29175.72    30549.42    683.14 o 
 -14  18  11     4963.68     5088.22    241.35 o 
 -12  18  11    22525.31    22430.57    532.11 o 
 -10  18  11     1932.03     1923.07    150.13 o 
  -8  18  11    22045.00    22037.32    494.42 o 
  -6  18  11      587.35      729.14     97.41 o 
  -4  18  11     2884.67     2503.54    141.99 o 
  -2  18  11     2700.14     2954.14    184.96 o 
   0  18  11     2592.99     2587.22    188.88 o 
   2  18  11     3547.27     3652.64    368.37 o 
   4  18  11      381.57      664.97    277.20 o 
   6  18  11     6593.64     6206.01    345.00 o 
 -19  19  11        0.39      -13.73     71.93 o 
 -17  19  11     6748.99     7048.32    253.07 o 
 -15  19  11     1191.27     1088.00    111.56 o 
 -13  19  11    19152.04    18707.31    530.96 o 
 -11  19  11     1458.29     1583.80    152.08 o 
  -9  19  11    46289.73    46096.63   1087.01 o 
  -7  19  11    12813.14    12381.15    373.37 o 
  -5  19  11    52280.74    51269.70   1021.41 o 
  -3  19  11     6099.40     6393.85    257.76 o 
  -1  19  11    31692.93    31557.36    804.93 o 
   1  19  11     4172.43     4292.34    221.16 o 
   3  19  11    23540.76    24847.43    684.86 o 
   5  19  11    10731.58    10841.36    481.77 o 
 -18  20  11    12009.50    11680.03    350.87 o 
 -16  20  11     1296.72     1352.61    127.01 o 
 -14  20  11    14204.71    14251.09    380.63 o 
 -12  20  11     1223.88     1114.32    148.86 o 
 -10  20  11    19379.44    19279.91    538.27 o 
  -8  20  11     4722.44     4657.83    213.31 o 
  -6  20  11    14943.05    14695.65    369.26 o 
  -4  20  11       42.45      369.61    135.35 o 
  -2  20  11      946.01      910.48    151.45 o 
   0  20  11      656.94      761.78    115.28 o 
   2  20  11      412.67      510.87    110.81 o 
   4  20  11     8321.53     8663.60    419.17 o 
 -17  21  11       41.81       54.62     72.04 o 
 -15  21  11    34958.68    33721.52    860.97 o 
 -13  21  11     1523.15     1478.73    168.61 o 
 -11  21  11    20839.68    20411.17    753.04 o 
  -9  21  11     1632.00     1483.24    137.33 o 
  -7  21  11    20717.30    19804.27    889.26 o 
  -5  21  11     4489.95     4358.36    212.69 o 
  -3  21  11    51406.90    50580.52   1199.68 o 
  -1  21  11     7084.66     6849.75    281.22 o 
   1  21  11    27029.72    28819.20    766.86 o 
   3  21  11     9192.55     9110.11    352.56 o 
 -16  22  11     8099.25     8884.24    338.17 o 
 -14  22  11     1710.81     1683.52    160.46 o 
 -12  22  11    13668.64    14079.69    438.83 o 
 -10  22  11     2164.39     2334.81    175.95 o 
  -8  22  11     2318.35     2228.86    233.41 o 
  -6  22  11      143.98       89.18    107.06 o 
  -4  22  11       92.59       -1.80     76.61 o 
  -2  22  11      324.34      322.73     98.45 o 
   0  22  11      326.41      189.75     98.99 o 
   2  22  11      362.58      492.44    114.79 o 
 -15  23  11     2221.23     2217.44    184.05 o 
 -13  23  11    14831.83    14813.71    461.07 o 
 -11  23  11     2877.89     2827.99    194.04 o 
  -9  23  11    39076.67    36356.30   1140.05 o 
  -7  23  11     8497.20     8006.07    387.53 o 
  -5  23  11    31478.95    31179.52   1010.83 o 
  -3  23  11     3902.47     3877.86    279.34 o 
  -1  23  11    18547.07    19155.15    561.80 o 
   1  23  11     1082.60     1303.50    151.12 o 
 -14  24  11     7571.21     7733.55    311.94 o 
 -12  24  11     3498.00     3190.27    202.94 o 
 -10  24  11     5042.62     5257.31    316.92 o 
  -8  24  11    10649.03    10950.25    478.56 o 
  -6  24  11     1481.77     1357.22    184.98 o 
  -4  24  11     4336.28     4551.40    338.51 o 
  -2  24  11        0.08      -30.87    137.36 o 
   0  24  11      252.33      351.93    106.33 o 
 -11  25  11    13305.38    13300.44    545.52 o 
  -9  25  11     2347.84     2475.29    240.19 o 
  -7  25  11    34930.66    36319.13   1159.90 o 
  -5  25  11     5776.13     5350.43    323.76 o 
  -3  25  11    47691.32    47125.95   1445.27 o 
  -1  25  11     3739.97     3786.05    307.82 o 
 -10  26  11     5261.12     5288.02    431.77 o 
  -8  26  11     1224.84     1033.48    173.96 o 
  -6  26  11     8201.52     8148.18    410.53 o 
  -4  26  11       18.42       30.36    113.03 o 
 -24   0  12     8169.66     7999.98    318.74 o 
 -22   0  12    25936.19    26456.94    704.52 o 
 -20   0  12     6597.97     6693.59    266.69 o 
 -18   0  12   131368.94   131314.92   2839.79 o 
 -16   0  12      251.56      186.72     69.64 o 
 -14   0  12    49473.08    48660.55   1110.55 o 
 -12   0  12     3991.75     3963.37    161.67 o 
 -10   0  12    46171.39    46187.26   1275.89 o 
  -8   0  12       10.12      105.81     68.10 o 
  -6   0  12    94915.13    97548.00   2544.25 o 
  -4   0  12       41.90      128.56    122.55 o 
  -2   0  12    27174.02    27470.47    803.14 o 
   0   0  12     1520.29     1309.14    133.30 o 
   4   0  12    31846.37    30633.36   1308.33 o 
   6   0  12        2.85      102.20    138.29 o 
   8   0  12     8993.24     8499.65    555.62 o 
 -23   1  12     4075.65     4134.25    158.11 o 
 -21   1  12     1317.36     1426.37     99.09 o 
 -19   1  12     4134.29     4176.51    143.20 o 
 -17   1  12       12.23       58.22     45.90 o 
 -15   1  12    34955.95    33901.14    574.07 o 
 -13   1  12     4566.10     4409.49    125.13 o 
 -11   1  12    30521.46    30175.56    553.74 o 
  -9   1  12    14748.42    14448.84    338.53 o 
  -7   1  12    24893.46    25663.16    536.86 o 
  -5   1  12    17294.49    18099.98    398.76 o 
  -3   1  12    49662.42    49402.98    952.51 o 
  -1   1  12    94094.28    90094.66   1927.97 o 
   1   1  12    32828.89    31664.50    647.34 o 
   3   1  12    31617.59    30856.03    745.94 o 
   5   1  12    12249.68    12012.03    526.72 o 
   7   1  12    12102.11    11906.81    479.18 o 
   9   1  12    20246.61    21766.60    747.65 o 
 -24   2  12    20455.38    20563.62    421.79 o 
 -22   2  12      647.70      746.42     80.36 o 
 -20   2  12    69232.23    68422.42   1103.09 o 
 -18   2  12    14481.07    14185.50    295.55 o 
 -16   2  12    26579.81    25907.25    461.20 o 
 -14   2  12       40.97       95.47     40.75 o 
 -12   2  12    54079.76    54368.79    943.02 o 
 -10   2  12    14997.91    15282.89    312.43 o 
  -8   2  12    46711.42    47235.44    915.99 o 
  -6   2  12     2131.55     2383.16    110.29 o 
  -4   2  12    13023.61    13009.42    308.91 o 
  -2   2  12     3102.10     3339.46    231.54 o 
   0   2  12    62230.24    61013.57   1162.36 o 
   2   2  12     2777.88     2762.40    158.36 o 
   4   2  12      138.38      210.85    111.09 o 
   6   2  12    21813.04    22181.32    730.24 o 
   8   2  12      115.81      202.14    116.35 o 
 -23   3  12      705.72      932.95     90.03 o 
 -21   3  12     2787.22     2761.92    134.02 o 
 -19   3  12        0.56      104.69     70.84 o 
 -17   3  12     3660.95     3781.11    128.31 o 
 -15   3  12     7660.99     7532.44    181.22 o 
 -13   3  12    31873.65    31664.50    586.87 o 
 -11   3  12    12203.70    12014.87    263.32 o 
  -9   3  12    14899.41    14771.93    302.39 o 
  -7   3  12     9605.96     9768.01    252.21 o 
  -5   3  12    14506.43    15829.73    359.27 o 
  -3   3  12    16596.04    16256.38    366.07 o 
  -1   3  12    87777.80    85781.48   1782.47 o 
   1   3  12    26503.45    26427.79    650.76 o 
   3   3  12    46582.45    46807.40   1074.56 o 
   5   3  12     8528.72     8747.04    301.29 o 
   7   3  12    15307.25    15561.30    573.34 o 
   9   3  12     4797.14     5441.08    322.04 o 
 -24   4  12     5161.15     5387.14    203.54 o 
 -22   4  12    29913.49    30263.42    556.32 o 
 -20   4  12     6626.85     6553.61    186.16 o 
 -18   4  12    62573.92    60950.97    984.60 o 
 -16   4  12       32.48       21.33     42.55 o 
 -14   4  12    19010.89    18862.21    386.78 o 
 -12   4  12     8145.56     8099.74    203.30 o 
 -10   4  12    58028.50    57558.04    988.53 o 
  -8   4  12     5025.59     5119.18    143.52 o 
  -6   4  12    21173.59    22308.02    420.56 o 
  -4   4  12     5032.69     5295.54    166.57 o 
  -2   4  12    11513.13    11170.82    276.39 o 
   0   4  12      353.31      381.85     79.93 o 
   2   4  12     1362.92     1493.40    126.47 o 
   4   4  12    15515.39    15125.59    432.90 o 
   6   4  12      237.40      166.48     80.31 o 
   8   4  12    10340.42    10538.70    450.01 o 
 -23   5  12     2097.49     2079.68    138.63 o 
 -21   5  12      310.31      404.22     68.34 o 
 -19   5  12     2568.55     2719.06    124.23 o 
 -17   5  12      154.28      174.67     56.28 o 
 -15   5  12    15345.70    14759.90    323.69 o 
 -13   5  12     3675.44     3484.03    127.91 o 
 -11   5  12    12850.20    13458.30    289.30 o 
  -9   5  12    19565.26    19519.22    381.87 o 
  -7   5  12    45830.94    48820.67    845.04 o 
  -5   5  12     6530.78     7065.38    175.12 o 
  -3   5  12    69209.13    66892.43   1602.97 o 
  -1   5  12     6333.69     6148.06    225.53 o 
   1   5  12    64255.99    64612.50   1428.74 o 
   3   5  12     4522.01     4312.78    196.36 o 
   5   5  12    21904.46    21323.22    567.63 o 
   7   5  12     9769.52     9870.24    422.81 o 
   9   5  12    26003.00    27068.83   1268.97 o 
 -22   6  12    10023.62     9672.25    309.57 o 
 -20   6  12    38686.15    38835.89    672.58 o 
 -18   6  12     5624.64     5480.79    179.84 o 
 -16   6  12    35412.36    34578.52    693.66 o 
 -14   6  12      233.80      200.82     54.51 o 
 -12   6  12    29215.79    29066.89    544.11 o 
 -10   6  12     7738.20     7544.44    191.14 o 
  -8   6  12    42801.48    44363.35    777.24 o 
  -6   6  12     1025.48      981.94     69.65 o 
  -4   6  12     7079.19     6974.92    175.17 o 
  -2   6  12        2.99      -31.64     45.20 o 
   0   6  12    13693.27    13734.03    390.04 o 
   2   6  12     4693.91     4272.99    193.32 o 
   4   6  12       26.39       58.20     69.91 o 
   6   6  12     2358.93     2156.61    177.96 o 
   8   6  12        9.81      -51.32    104.55 o 
 -23   7  12       61.11      232.29     76.38 o 
 -21   7  12     9564.40     9162.98    294.43 o 
 -19   7  12      719.70      765.06     85.45 o 
 -17   7  12    14774.65    14835.12    335.35 o 
 -15   7  12       18.61       15.53     47.32 o 
 -13   7  12    45426.71    45117.52    803.71 o 
 -11   7  12     1313.39     1267.30     86.08 o 
  -9   7  12    43306.88    44632.52    785.54 o 
  -7   7  12    15770.22    15624.83    358.20 o 
  -5   7  12    34809.74    35505.30    634.68 o 
  -3   7  12     6795.34     6789.12    200.90 o 
  -1   7  12    50661.91    51321.66   1004.35 o 
   1   7  12    11617.44    11080.48    339.33 o 
   3   7  12    25851.72    25740.82    651.85 o 
   5   7  12    13121.81    12311.07    381.94 o 
   7   7  12    37236.09    37308.61    910.52 o 
   9   7  12     5955.49     6957.53    528.95 o 
 -22   8  12    21932.20    21855.73    484.78 o 
 -20   8  12    12021.26    12417.55    353.70 o 
 -18   8  12    18689.40    18402.40    398.87 o 
 -16   8  12     6291.29     6569.54    193.19 o 
 -14   8  12    16310.45    16327.76    348.93 o 
 -12   8  12     2071.12     2068.97    104.68 o 
 -10   8  12    68752.70    68679.16   1170.62 o 
  -8   8  12    20209.91    20447.80    450.04 o 
  -6   8  12    12529.07    13488.31    285.44 o 
  -4   8  12     3187.75     3157.94    131.13 o 
  -2   8  12    35092.27    35724.31    726.54 o 
   0   8  12      745.09      793.03     83.83 o 
   2   8  12     2864.34     2445.85    137.16 o 
   4   8  12     6003.70     6407.98    252.41 o 
   6   8  12      607.52      491.38     98.93 o 
   8   8  12    11732.20    12952.82    644.52 o 
 -23   9  12     3687.00     3451.05    226.31 o 
 -21   9  12     1051.96     1292.29    148.10 o 
 -19   9  12     9088.94     9427.25    293.89 o 
 -17   9  12     1298.73     1260.12     98.54 o 
 -15   9  12     8384.91     8297.78    221.07 o 
 -13   9  12     1253.06     1244.24     87.74 o 
 -11   9  12     9437.03     9594.24    231.19 o 
  -9   9  12     8854.40     8755.36    212.54 o 
  -7   9  12    47834.16    49628.17    863.51 o 
  -5   9  12    15190.35    14875.79    350.91 o 
  -3   9  12    46396.73    46153.77    911.04 o 
  -1   9  12     6662.10     6737.60    210.22 o 
   1   9  12    68266.34    67936.97   1311.51 o 
   3   9  12     2696.94     2759.67    153.02 o 
   5   9  12    24168.42    23617.36    620.69 o 
   7   9  12       29.80      210.58    229.03 o 
 -22  10  12     2797.76     2824.43    181.56 o 
 -20  10  12     4146.56     4248.05    193.68 o 
 -18  10  12      759.92      789.64     97.36 o 
 -16  10  12    15077.63    14832.52    332.68 o 
 -14  10  12     2434.37     2504.36    121.40 o 
 -12  10  12    22614.42    22849.58    448.93 o 
 -10  10  12    18866.33    18516.10    374.92 o 
  -8  10  12    30605.84    30792.19    567.23 o 
  -6  10  12      146.90      112.72     56.85 o 
  -4  10  12      115.22      121.90     53.40 o 
  -2  10  12     1685.72     1636.47    107.99 o 
   0  10  12       91.78        2.74     58.77 o 
   2  10  12     1065.88     1232.08    106.11 o 
   4  10  12      145.77       89.22     64.97 o 
   6  10  12       49.61       95.85     98.43 o 
   8  10  12      887.60     1031.03    174.70 o 
 -21  11  12    11631.09    12052.08    358.28 o 
 -19  11  12      185.38      294.94     76.61 o 
 -17  11  12    19462.80    19245.32    476.34 o 
 -15  11  12     3149.26     2961.10    127.32 o 
 -13  11  12     6932.22     7581.48    252.41 o 
 -11  11  12     3592.11     3855.81    134.31 o 
  -9  11  12    22889.28    23642.47    629.16 o 
  -7  11  12     3001.84     3088.01    136.85 o 
  -5  11  12    62660.37    61081.99   1178.29 o 
  -3  11  12        4.30       65.92     55.06 o 
  -1  11  12    55156.66    55515.16   1088.88 o 
   1  11  12     1339.89     1403.15    108.86 o 
   3  11  12    26385.78    25351.32    769.38 o 
   5  11  12      399.60      549.64    104.00 o 
   7  11  12    15994.42    16697.62    627.23 o 
 -22  12  12     8181.11     8228.92    288.75 o 
 -20  12  12    18101.11    18147.77    468.55 o 
 -18  12  12     5601.38     5192.32    207.57 o 
 -16  12  12    12479.48    12171.31    334.68 o 
 -14  12  12     2705.91     2733.94    125.54 o 
 -12  12  12     1787.49     1966.27    116.87 o 
 -10  12  12     6665.72     6929.00    186.52 o 
  -8  12  12    17225.54    17198.55    400.19 o 
  -6  12  12      659.80      695.63     79.16 o 
  -4  12  12     1177.18     1240.19     98.82 o 
  -2  12  12     4041.16     3895.24    155.42 o 
   0  12  12     2924.08     3048.54    145.53 o 
   2  12  12       61.14      -56.61     59.35 o 
   4  12  12     1421.52     1291.62    136.81 o 
   6  12  12     4467.17     4577.21    432.43 o 
 -21  13  12     2012.62     2213.84    160.43 o 
 -19  13  12     6170.98     5204.93    212.98 o 
 -17  13  12     2764.95     2752.67    162.02 o 
 -15  13  12    12875.02    12930.56    345.84 o 
 -13  13  12      136.49      158.72     51.80 o 
 -11  13  12    18614.61    18203.88    376.24 o 
  -9  13  12        7.28       40.89     51.65 o 
  -7  13  12    37297.99    38014.80    773.74 o 
  -5  13  12       14.53       64.98     53.99 o 
  -3  13  12    27346.47    27941.24    597.90 o 
  -1  13  12     2560.30     2449.52    134.28 o 
   1  13  12    31602.25    31791.81    678.16 o 
   3  13  12      187.85      317.02     88.85 o 
   5  13  12    26251.67    25358.97    687.59 o 
   7  13  12      735.19      964.15    170.64 o 
 -20  14  12      917.80      799.94    110.01 o 
 -18  14  12    20496.55    21041.56    562.14 o 
 -16  14  12     4143.52     3785.05    180.96 o 
 -14  14  12     9440.52     9371.80    275.42 o 
 -12  14  12     2425.34     2454.71    115.05 o 
 -10  14  12     3783.53     3463.54    152.72 o 
  -8  14  12     4005.38     3836.22    156.39 o 
  -6  14  12      731.15      873.57     93.13 o 
  -4  14  12     1994.24     2060.50    124.33 o 
  -2  14  12     3992.52     4291.33    168.62 o 
   0  14  12        1.60       31.18     61.61 o 
   2  14  12      257.21      246.62     86.61 o 
   4  14  12     1100.40      805.80    118.64 o 
   6  14  12       15.73       50.05    142.31 o 
 -21  15  12     4292.05     4397.84    207.09 o 
 -19  15  12      501.72      762.40    150.72 o 
 -17  15  12     9294.86    10123.39    306.97 o 
 -15  15  12      112.79      141.94     67.66 o 
 -13  15  12     9346.97     9245.11    272.09 o 
 -11  15  12      776.59      801.98     74.50 o 
  -9  15  12     6942.71     6841.35    216.60 o 
  -7  15  12      228.32      285.89     68.49 o 
  -5  15  12    13020.88    13226.09    336.92 o 
  -3  15  12     1217.70     1136.31    100.07 o 
  -1  15  12    16642.24    17236.48    493.63 o 
   1  15  12     5173.62     5024.24    230.47 o 
   3  15  12    16834.12    16488.25    495.58 o 
   5  15  12      100.91      355.88    102.82 o 
 -20  16  12     6331.70     6918.00    259.96 o 
 -18  16  12      515.18      500.53     92.08 o 
 -16  16  12     6391.64     6231.12    228.88 o 
 -14  16  12     1006.80     1035.74    124.75 o 
 -12  16  12     8976.20     8864.17    262.08 o 
 -10  16  12     2291.43     2223.33    133.38 o 
  -8  16  12     6198.49     6314.44    209.39 o 
  -6  16  12      110.79       80.77     59.44 o 
  -4  16  12     9561.64     9753.39    276.15 o 
  -2  16  12     1162.88     1111.15    138.28 o 
   0  16  12     7719.01     7408.02    318.74 o 
   2  16  12     2558.93     2679.72    189.38 o 
   4  16  12       11.27       26.93     82.90 o 
 -19  17  12     3271.72     3555.87    200.04 o 
 -17  17  12      573.05      596.45    111.80 o 
 -15  17  12     6732.61     6865.59    236.93 o 
 -13  17  12        6.33      -28.13     56.23 o 
 -11  17  12     7717.96     7119.03    269.60 o 
  -9  17  12       48.23        6.12     57.59 o 
  -7  17  12     9435.87     9602.55    274.54 o 
  -5  17  12      441.16      307.84     73.64 o 
  -3  17  12    12938.96    12635.04    616.83 o 
  -1  17  12      442.71      394.60     99.17 o 
   1  17  12    11534.13    11597.19    389.56 o 
   3  17  12       50.32      110.57     88.96 o 
   5  17  12     5449.08     5264.24    264.53 o 
 -18  18  12    11130.51    11527.10    346.03 o 
 -16  18  12     1315.93     1339.76    123.40 o 
 -14  18  12     1894.35     1990.06    138.65 o 
 -12  18  12      965.72      886.10    114.05 o 
 -10  18  12     5953.95     5945.23    248.12 o 
  -8  18  12     1587.69     1604.85    118.52 o 
  -6  18  12     6591.08     6409.04    216.98 o 
  -4  18  12     3420.64     3222.44    193.25 o 
  -2  18  12     7914.45     8285.88    309.80 o 
   0  18  12        9.46      -99.17     66.11 o 
   2  18  12     4026.04     4593.60    238.74 o 
   4  18  12     6407.37     7597.28    403.55 o 
 -17  19  12      864.19     1049.80    117.84 o 
 -15  19  12      498.34      482.02     91.89 o 
 -13  19  12     8112.08     8573.32    316.68 o 
 -11  19  12      232.42      189.56     84.66 o 
  -9  19  12     3773.84     3977.68    334.40 o 
  -7  19  12     7858.26     7867.91    246.95 o 
  -5  19  12      438.33      333.92     91.75 o 
  -3  19  12      779.62      689.93    114.77 o 
  -1  19  12     9058.61     9116.37    334.31 o 
   1  19  12     1031.31      881.37    129.42 o 
   3  19  12     9377.73     9139.92    350.96 o 
 -16  20  12     5516.63     6497.21    357.33 o 
 -14  20  12     5258.88     5347.30    246.70 o 
 -12  20  12     5195.87     4755.29    226.70 o 
 -10  20  12      879.16      876.84    117.67 o 
  -8  20  12     1191.82     1274.20    130.27 o 
  -6  20  12     1188.44      938.42    120.41 o 
  -4  20  12     8836.52     9099.53    328.65 o 
  -2  20  12     3583.51     3670.01    211.87 o 
   0  20  12     4553.34     4722.47    241.91 o 
   2  20  12     6115.01     7024.02    300.89 o 
 -17  21  12     2517.65     2767.85    201.00 o 
 -15  21  12      139.23       52.41     85.94 o 
 -13  21  12      786.92      837.49    185.39 o 
 -11  21  12     2054.22     2266.16    176.68 o 
  -9  21  12      296.16      300.58     93.01 o 
  -7  21  12      593.72      501.71    127.49 o 
  -5  21  12      853.05      951.22    126.43 o 
  -3  21  12     4615.42     4731.27    233.57 o 
  -1  21  12     2450.58     2297.60    182.66 o 
   1  21  12     1358.68     1496.19    163.57 o 
 -14  22  12     3252.45     3209.19    440.00 o 
 -12  22  12     2575.46     2779.34    199.03 o 
 -10  22  12    17163.11    16926.11    710.45 o 
  -8  22  12      761.49      854.24    155.58 o 
  -6  22  12     4559.12     4771.35    371.11 o 
  -4  22  12     9323.87     9430.04    340.76 o 
  -2  22  12     4615.00     5012.59    252.83 o 
   0  22  12     1383.42     1386.97    154.36 o 
 -13  23  12       49.70      -14.92     89.11 o 
 -11  23  12      196.72       72.44     83.01 o 
  -9  23  12      496.54      482.73    132.90 o 
  -7  23  12      442.71      252.60    124.40 o 
  -5  23  12      752.10      905.09    243.04 o 
  -3  23  12       70.04      -37.43     86.48 o 
  -1  23  12      409.81      303.62    105.16 o 
 -12  24  12      821.45      981.03    131.98 o 
 -10  24  12     5626.37     5557.28    328.37 o 
  -8  24  12     3322.33     3154.72    269.37 o 
  -6  24  12    10650.20    10838.95    485.29 o 
  -4  24  12     1766.78     1830.40    359.72 o 
  -2  24  12     2830.90     2611.74    255.00 o 
  -9  25  12       28.44      -66.52    109.42 o 
  -7  25  12      472.52      619.62    149.47 o 
  -5  25  12        6.62       10.81    114.63 o 
 -23   1  13     1372.21     1404.27    107.79 o 
 -21   1  13     1956.50     2090.80    140.59 o 
 -19   1  13     4121.88     3948.08    138.58 o 
 -17   1  13    16781.25    15796.74    350.48 o 
 -15   1  13     9178.26     9009.17    263.76 o 
 -13   1  13    22280.48    22411.23    498.94 o 
 -11   1  13     6741.75     6603.62    203.43 o 
  -9   1  13    16484.32    16972.33    388.72 o 
  -7   1  13    24962.21    26763.24    560.63 o 
  -5   1  13     5610.39     6251.76    190.99 o 
  -3   1  13    13342.98    13479.52    324.50 o 
  -1   1  13     7401.54     7570.07    259.29 o 
   1   1  13     4530.48     4740.38    203.38 o 
   3   1  13     9488.04     9732.78    404.15 o 
   5   1  13     4750.60     4529.15    278.39 o 
   7   1  13     7271.55     7746.06    566.32 o 
 -24   2  13        4.83      -55.19     58.50 o 
 -22   2  13       15.97       -2.49     56.44 o 
 -20   2  13     1048.94     1177.10    111.83 o 
 -18   2  13     2868.87     2714.06    135.16 o 
 -16   2  13     2148.25     2100.58    114.28 o 
 -14   2  13      159.86      163.44     55.71 o 
 -12   2  13     2877.60     2751.75    132.16 o 
 -10   2  13     2059.47     2006.56    115.84 o 
  -8   2  13       46.03      153.32     52.62 o 
  -6   2  13     1604.41     1908.45    111.26 o 
  -4   2  13     1712.41     1767.62    138.60 o 
  -2   2  13     1963.78     1862.45    112.25 o 
   0   2  13     9255.51     9250.24    299.47 o 
   2   2  13      890.09      942.76    108.11 o 
   4   2  13     2521.25     2209.79    204.76 o 
   6   2  13       47.84      126.24    116.30 o 
   8   2  13     2035.85     2755.90    265.92 o 
 -23   3  13      538.76      496.45     93.40 o 
 -21   3  13     7906.55     7989.03    235.61 o 
 -19   3  13     9018.20     8735.25    241.11 o 
 -17   3  13       15.64       61.33     53.88 o 
 -15   3  13     1808.95     1832.29    106.52 o 
 -13   3  13     1652.62     1761.89     97.29 o 
 -11   3  13     8812.32     8798.31    246.13 o 
  -9   3  13      374.35      466.88     66.37 o 
  -7   3  13    20037.02    22465.47    484.96 o 
  -5   3  13      310.65      132.61     51.07 o 
  -3   3  13     8367.70     8790.33    239.03 o 
  -1   3  13    11055.22    10864.24    333.74 o 
   1   3  13    11153.91    10733.15    334.92 o 
   3   3  13     3444.24     3281.31    178.23 o 
   5   3  13     9062.46     9070.17    402.45 o 
   7   3  13     2941.64     3094.53    260.14 o 
 -22   4  13     6504.29     6633.92    218.54 o 
 -20   4  13       69.85       48.74     60.50 o 
 -18   4  13    16191.21    15767.66    359.51 o 
 -16   4  13     1540.59     1390.91    121.14 o 
 -14   4  13    21708.20    21210.80    427.74 o 
 -12   4  13      314.35      278.86     53.18 o 
 -10   4  13     3788.13     3933.75    150.80 o 
  -8   4  13      173.50      170.29     54.77 o 
  -6   4  13     1923.17     1850.69    109.80 o 
  -4   4  13      509.24      535.15     68.33 o 
  -2   4  13      968.22      982.94    166.37 o 
   0   4  13     1771.96     1819.50    138.37 o 
   2   4  13     1747.62     1672.22    138.17 o 
   4   4  13        9.81       12.76     72.71 o 
   6   4  13      636.20      484.82    192.93 o 
   8   4  13     1957.04     1873.02    220.31 o 
 -23   5  13     1037.27     1172.72    110.31 o 
 -21   5  13       11.34      118.12     65.53 o 
 -19   5  13      709.34      618.44     82.15 o 
 -17   5  13     8917.29     8678.90    234.05 o 
 -15   5  13    10080.72     9841.99    245.63 o 
 -13   5  13     7046.74     6775.89    186.80 o 
 -11   5  13       17.23       71.13     42.87 o 
  -9   5  13     7572.11     8049.96    256.89 o 
  -7   5  13     1023.38      969.38     83.49 o 
  -5   5  13    23960.90    24447.06    519.55 o 
  -3   5  13     2050.17     2209.60    142.53 o 
  -1   5  13     9843.21     9670.16    309.39 o 
   1   5  13      113.00      254.76     77.29 o 
   3   5  13    18941.31    19099.33    522.48 o 
   5   5  13       35.12      -29.24     73.36 o 
   7   5  13    10869.06    10827.92    462.02 o 
 -22   6  13      729.18      706.69     92.72 o 
 -20   6  13     5018.21     4802.89    178.25 o 
 -18   6  13     3552.10     3462.40    147.04 o 
 -16   6  13    22415.31    21892.73    448.85 o 
 -14   6  13      267.40      336.26     58.46 o 
 -12   6  13    23252.54    23152.38    453.22 o 
 -10   6  13     3612.38     3714.61    127.65 o 
  -8   6  13     2588.04     3023.76    132.50 o 
  -6   6  13       12.75       71.70     62.43 o 
  -4   6  13    19347.17    19728.27    513.44 o 
  -2   6  13     4261.39     4179.21    190.15 o 
   0   6  13     9728.24     9107.78    299.69 o 
   2   6  13     4829.58     4800.34    227.22 o 
   4   6  13      426.69      477.34     98.09 o 
   6   6  13     3111.91     3048.52    249.81 o 
 -23   7  13       28.21      162.47    107.11 o 
 -21   7  13     4025.49     3777.36    166.17 o 
 -19   7  13     5972.47     5600.86    188.38 o 
 -17   7  13     1364.37     1374.79    101.41 o 
 -15   7  13     7570.45     7312.82    205.55 o 
 -13   7  13     4292.27     4226.08    144.48 o 
 -11   7  13    31065.98    31313.00    581.72 o 
  -9   7  13       58.69       76.41     42.83 o 
  -7   7  13    15933.96    16769.04    340.71 o 
  -5   7  13      918.41      835.81     97.43 o 
  -3   7  13     5895.45     5950.92    228.44 o 
  -1   7  13      128.77      104.84     70.96 o 
   1   7  13    12558.46    12046.37    367.35 o 
   3   7  13      938.55      932.97    115.37 o 
   5   7  13     5806.80     5068.37    232.85 o 
   7   7  13     1230.46     1126.07    255.17 o 
 -22   8  13    12385.89    12119.53    362.73 o 
 -20   8  13      602.67      571.02     86.80 o 
 -18   8  13    19248.68    19074.47    413.15 o 
 -16   8  13      261.26      234.89     71.01 o 
 -14   8  13    27251.49    27027.51    525.08 o 
 -12   8  13      107.04      149.61     52.11 o 
 -10   8  13    14034.02    13973.20    301.80 o 
  -8   8  13      361.28      282.79     46.37 o 
  -6   8  13    18840.72    19830.89    442.38 o 
  -4   8  13        4.04        6.47     61.47 o 
  -2   8  13     5220.77     5379.25    217.39 o 
   0   8  13     1268.45     1216.22    121.41 o 
   2   8  13     4487.21     4196.88    199.71 o 
   4   8  13     1110.08     1006.70    121.60 o 
   6   8  13     3515.58     4590.24   1069.38 o 
 -21   9  13        2.46      108.14     75.35 o 
 -19   9  13     1613.24     1581.67    114.53 o 
 -17   9  13     4225.67     4182.25    158.58 o 
 -15   9  13     1485.66     1521.24     99.95 o 
 -13   9  13     2902.22     2939.47    195.67 o 
 -11   9  13      768.42      701.17     71.03 o 
  -9   9  13     5537.24     5533.11    183.97 o 
  -7   9  13     6031.83     6337.75    197.70 o 
  -5   9  13    13553.50    13574.75    333.68 o 
  -3   9  13     1558.19     1549.29    301.25 o 
  -1   9  13    17600.82    17620.71    481.83 o 
   1   9  13     2494.42     2405.68    163.36 o 
   3   9  13    23425.47    21725.89    582.81 o 
   5   9  13     6584.49     6185.87    326.44 o 
   7   9  13    11966.38    12607.66    520.58 o 
 -22  10  13       24.36       66.09     80.52 o 
 -20  10  13    14228.15    14435.04    397.51 o 
 -18  10  13      399.30      428.36     74.16 o 
 -16  10  13    24791.27    24477.86    493.76 o 
 -14  10  13      669.21      744.18     77.02 o 
 -12  10  13    40810.21    40827.28    740.03 o 
 -10  10  13     1602.64     1559.13     94.56 o 
  -8  10  13    21932.44    21562.10    479.61 o 
  -6  10  13     1780.17     1742.98    113.66 o 
  -4  10  13    23118.81    23082.86    508.25 o 
  -2  10  13     1446.64     1414.88    127.73 o 
   0  10  13     8646.94     8596.85    296.27 o 
   2  10  13     7484.08     7708.09    284.94 o 
   4  10  13     6056.01     6820.62    933.04 o 
   6  10  13     1607.93     1800.07    380.36 o 
 -21  11  13      754.43      751.40    108.82 o 
 -19  11  13      353.86      473.62    116.68 o 
 -17  11  13      303.58      333.94     68.44 o 
 -15  11  13      253.24      197.33     62.14 o 
 -13  11  13     5467.33     5027.60    162.55 o 
 -11  11  13    11816.02    11682.44    271.08 o 
  -9  11  13    16672.51    16614.15    348.18 o 
  -7  11  13    10743.42    10987.02    290.42 o 
  -5  11  13     6360.45     6445.47    206.35 o 
  -3  11  13    14539.31    14100.44    351.25 o 
  -1  11  13    21984.51    22372.48    506.68 o 
   1  11  13    10598.57    10777.14    349.59 o 
   3  11  13     3676.62     3476.38    257.68 o 
   5  11  13     1918.52     1829.78    209.95 o 
 -22  12  13    16127.39    15857.05    439.04 o 
 -20  12  13     1584.34     1628.73    137.03 o 
 -18  12  13    46232.07    45675.74    959.37 o 
 -16  12  13     3086.76     3137.37    139.45 o 
 -14  12  13    49686.82    50378.32    902.99 o 
 -12  12  13        1.34       42.98     49.18 o 
 -10  12  13    28980.83    29412.71    626.54 o 
  -8  12  13     5292.09     5601.32    192.38 o 
  -6  12  13    28263.24    28574.83    610.81 o 
  -4  12  13      246.34      329.56     70.81 o 
  -2  12  13    18917.75    18861.99    443.66 o 
   0  12  13     5738.67     6089.16    251.23 o 
   2  12  13     2020.35     2190.09    211.68 o 
   4  12  13    10427.75    10079.07    448.50 o 
   6  12  13     3910.80     4102.25    295.71 o 
 -21  13  13      103.49      150.67     84.58 o 
 -19  13  13     1015.80     1013.18    182.39 o 
 -17  13  13      107.41      191.16     75.98 o 
 -15  13  13     4996.64     5039.10    171.37 o 
 -13  13  13     4024.73     3959.35    160.78 o 
 -11  13  13     1855.24     1853.36    127.77 o 
  -9  13  13    10037.42    10029.87    277.21 o 
  -7  13  13    24475.17    23785.55    527.25 o 
  -5  13  13     1294.75     1207.06    101.41 o 
  -3  13  13    18203.30    18691.43    440.02 o 
  -1  13  13    12178.95    13160.31    343.67 o 
   1  13  13    14145.21    14273.99    438.40 o 
   3  13  13     1128.09      810.70    149.71 o 
   5  13  13    14807.54    15639.33    603.75 o 
 -20  14  13    29038.63    29839.49    689.57 o 
 -18  14  13       82.66      122.55     76.52 o 
 -16  14  13    28496.31    27992.06    631.84 o 
 -14  14  13     2654.47     2669.86    246.96 o 
 -12  14  13    37971.74    39868.50    732.36 o 
 -10  14  13      754.66      719.20     86.74 o 
  -8  14  13    22814.29    22533.05    582.65 o 
  -6  14  13       54.84      109.75     61.91 o 
  -4  14  13     9415.12     9952.63    280.55 o 
  -2  14  13      158.99      140.99     66.70 o 
   0  14  13     2657.34     2688.89    183.75 o 
   2  14  13     1003.27     1150.54    136.19 o 
   4  14  13     3054.42     2972.38    455.34 o 
 -19  15  13      398.18      353.72    132.65 o 
 -17  15  13     2157.23     2151.50    149.64 o 
 -15  15  13      425.33      363.47     81.71 o 
 -13  15  13    14207.88    14417.03    372.73 o 
 -11  15  13       65.50      132.63     67.78 o 
  -9  15  13    19779.27    18841.30    443.10 o 
  -7  15  13    11190.10    10609.60    292.76 o 
  -5  15  13     5192.16     5644.29    200.47 o 
  -3  15  13    11618.41    11709.21    318.38 o 
  -1  15  13    32582.44    33259.06    838.74 o 
   1  15  13     6371.47     6562.89    273.70 o 
   3  15  13     9551.73     9193.19    341.45 o 
 -20  16  13     3658.13     3863.25    202.35 o 
 -18  16  13    23807.22    23633.61    570.26 o 
 -16  16  13     4559.89     5070.18    205.03 o 
 -14  16  13    17054.40    17210.44    430.21 o 
 -12  16  13     9504.96     9692.00    333.15 o 
 -10  16  13    26591.44    26669.28    588.45 o 
  -8  16  13     2194.31     2083.93    157.63 o 
  -6  16  13    12662.61    12463.34    331.49 o 
  -4  16  13        3.18       29.95     62.31 o 
  -2  16  13    12852.07    13061.78    412.11 o 
   0  16  13      638.09      648.97    113.09 o 
   2  16  13     6882.78     7247.20    299.22 o 
   4  16  13     3488.00     3657.37    294.20 o 
 -19  17  13     1819.37     1906.18    150.86 o 
 -17  17  13      485.85      578.68     97.62 o 
 -15  17  13     7829.17     8102.34    264.99 o 
 -13  17  13      250.96      216.96     88.16 o 
 -11  17  13    19345.53    18582.83    710.63 o 
  -9  17  13     3876.41     3486.40    158.43 o 
  -7  17  13    17054.07    16939.95    445.94 o 
  -5  17  13      387.82      307.62     75.40 o 
  -3  17  13    44121.63    43803.05   1059.11 o 
  -1  17  13    10187.71    10755.06    370.49 o 
   1  17  13    33828.93    33999.27    873.66 o 
   3  17  13     2580.65     2703.12    205.05 o 
 -18  18  13     2521.91     2526.89    259.67 o 
 -16  18  13    26088.85    26244.24    611.76 o 
 -14  18  13     3837.20     3935.31    211.52 o 
 -12  18  13    28714.18    29239.17    754.37 o 
 -10  18  13     1431.14     1514.74    144.56 o 
  -8  18  13    23310.47    22949.14    525.33 o 
  -6  18  13     1295.93     1131.66    136.50 o 
  -4  18  13    20198.54    20804.44    580.64 o 
  -2  18  13     1358.87     1444.14    147.28 o 
   0  18  13     4166.53     4184.21    224.66 o 
   2  18  13     1124.27     1218.35    205.64 o 
 -17  19  13     9062.42     8781.10    338.45 o 
 -15  19  13      209.63       59.17     88.68 o 
 -13  19  13    13658.34    13918.93    438.79 o 
 -11  19  13      603.93      535.88    104.25 o 
  -9  19  13    30170.14    30205.94    771.38 o 
  -7  19  13     7490.01     7442.88    245.11 o 
  -5  19  13    28996.40    28417.12   1066.70 o 
  -3  19  13     5015.13     4924.08    238.28 o 
  -1  19  13    37133.43    37943.65    956.55 o 
   1  19  13     1219.33     1515.48    159.71 o 
 -16  20  13     5003.67     4681.25    238.78 o 
 -14  20  13    23403.29    24759.10    679.19 o 
 -12  20  13     7599.01     7252.62    290.91 o 
 -10  20  13    19291.92    19353.16    549.11 o 
  -8  20  13      755.13      871.42    118.39 o 
  -6  20  13     9818.61     9874.87    667.72 o 
  -4  20  13       15.00       60.23    115.01 o 
  -2  20  13     2435.02     2237.91    180.56 o 
   0  20  13       60.18      163.94     95.96 o 
 -15  21  13    14289.46    14634.47    466.81 o 
 -13  21  13      150.63      200.88     97.26 o 
 -11  21  13    40017.03    39774.18   1015.77 o 
  -9  21  13     3598.70     3860.37    214.66 o 
  -7  21  13     9856.06     9687.48    433.54 o 
  -5  21  13        9.55       84.40     84.49 o 
  -3  21  13    19807.82    20235.94    585.02 o 
  -1  21  13     1114.79     1093.93    141.93 o 
 -14  22  13    10504.04    11058.21    391.44 o 
 -12  22  13    12420.36    12317.66    411.34 o 
 -10  22  13    13856.67    13698.72    437.76 o 
  -8  22  13     5035.81     5169.48    311.09 o 
  -6  22  13     3399.18     3359.52    279.93 o 
  -4  22  13     3024.38     2742.04    202.70 o 
  -2  22  13        6.04       42.49     85.18 o 
 -13  23  13    12090.35    11837.62    492.34 o 
 -11  23  13      569.49      522.41    140.42 o 
  -9  23  13    24934.85    25324.76    867.86 o 
  -7  23  13      376.10      288.49    128.52 o 
  -5  23  13    32212.77    32904.31   1073.97 o 
  -3  23  13      103.88       64.83     94.25 o 
 -10  24  13     2427.97     2076.64    229.63 o 
  -8  24  13     4766.84     5170.72    323.35 o 
  -6  24  13     2886.04     2970.99    270.80 o 
 -22   0  14    42912.26    42144.74   1275.31 o 
 -20   0  14     2104.72     2532.69    232.33 o 
 -18   0  14    44751.59    44138.64   1291.87 o 
 -16   0  14    11315.51    11440.53    448.68 o 
 -14   0  14   183779.98   176429.02   4555.90 o 
 -12   0  14     6516.00     5803.54    293.28 o 
 -10   0  14    26268.13    27609.96    831.10 o 
  -8   0  14     6998.72     7888.44    324.30 o 
  -6   0  14    29404.45    30005.76    885.47 o 
  -4   0  14     2751.18     2749.65    189.15 o 
  -2   0  14    30244.35    29388.48    873.69 o 
   0   0  14     1110.11     1077.78    216.04 o 
   2   0  14    11939.47    11621.02    646.79 o 
   4   0  14     5987.73     5509.69    437.51 o 
   6   0  14     3962.48     4644.51    423.65 o 
 -23   1  14       12.13      242.91     84.59 o 
 -21   1  14      601.42      642.97    109.57 o 
 -19   1  14        6.89      106.72     68.57 o 
 -17   1  14       39.35       67.35     64.49 o 
 -15   1  14      116.57      170.24     73.19 o 
 -13   1  14    10882.71    10998.25    299.58 o 
 -11   1  14    18809.28    18513.73    427.17 o 
  -9   1  14     7344.61     7362.49    221.22 o 
  -7   1  14    22393.79    22346.82    490.59 o 
  -5   1  14    26745.07    26306.10    559.55 o 
  -3   1  14    35081.81    34261.32    701.11 o 
  -1   1  14    19599.26    18841.23    503.83 o 
   1   1  14    19144.71    18148.76    620.01 o 
   3   1  14    15127.57    15026.74    553.97 o 
   5   1  14    13101.58    13396.69    772.87 o 
 -22   2  14     3627.70     4051.98    196.89 o 
 -20   2  14    27869.53    27140.01    621.62 o 
 -18   2  14     2778.04     2615.50    158.06 o 
 -16   2  14    47429.10    47048.70    955.41 o 
 -14   2  14    18759.18    18092.24    431.10 o 
 -12   2  14    63783.81    63500.68   1225.82 o 
 -10   2  14     2602.62     2625.72    141.96 o 
  -8   2  14    86941.31    86485.78   1621.49 o 
  -6   2  14     6846.97     6399.24    296.11 o 
  -4   2  14    37791.63    38207.78    770.53 o 
  -2   2  14      967.12      895.40    104.97 o 
   0   2  14    10786.72    10416.30    331.68 o 
   2   2  14     2083.32     1913.06    191.72 o 
   4   2  14     6365.94     6313.79    424.38 o 
   6   2  14     2919.12     2480.93    239.68 o 
 -23   3  14     5269.78     5377.70    202.83 o 
 -21   3  14     3151.77     3217.76    196.03 o 
 -19   3  14      548.05      637.17     96.43 o 
 -17   3  14      372.52      545.03     86.48 o 
 -15   3  14     3200.43     3040.47    152.08 o 
 -13   3  14    21247.70    20614.54    472.55 o 
 -11   3  14     1245.86     1454.21    109.17 o 
  -9   3  14    11872.72    12157.70    309.21 o 
  -7   3  14     1342.77     1534.58    134.73 o 
  -5   3  14    52784.17    51174.66   2349.45 o 
  -3   3  14     7804.90     6975.72    251.91 o 
  -1   3  14    39902.39    37717.55    892.89 o 
   1   3  14     8378.04     7959.86    283.32 o 
   3   3  14    28174.21    29115.23    909.20 o 
   5   3  14    12545.40    12423.25    979.28 o 
 -22   4  14    36493.56    36593.27    716.38 o 
 -20   4  14     5586.75     5648.00    205.26 o 
 -18   4  14    25816.52    25982.40    592.06 o 
 -16   4  14    17683.47    17704.44    433.67 o 
 -14   4  14    62974.66    61067.83   1192.68 o 
 -12   4  14    14417.01    14214.32    379.10 o 
 -10   4  14    39470.77    40579.05    817.37 o 
  -8   4  14     3217.80     3139.40    137.56 o 
  -6   4  14    40702.04    37772.36   1830.88 o 
  -4   4  14     1566.35     1487.83    125.10 o 
  -2   4  14    11188.63    11182.35    346.31 o 
   0   4  14     1851.62     1813.70    144.97 o 
   2   4  14     6716.34     6698.65    261.15 o 
   4   4  14     1048.51      942.10    160.54 o 
   6   4  14     2752.47     3162.96    269.16 o 
 -23   5  14        3.33      129.35     69.31 o 
 -21   5  14     5798.12     5644.76    199.52 o 
 -19   5  14     1357.81     1309.79    104.04 o 
 -17   5  14     5135.09     5214.13    182.77 o 
 -15   5  14    12207.68    11873.46    322.96 o 
 -13   5  14      767.20      820.00    104.42 o 
 -11   5  14    27460.34    28368.40    605.27 o 
  -9   5  14     2220.76     2030.76    121.44 o 
  -7   5  14    28842.11    28550.94    940.29 o 
  -5   5  14    14180.29    13519.36    390.09 o 
  -3   5  14    29930.09    29137.77    714.43 o 
  -1   5  14     2958.87     2918.41    172.38 o 
   1   5  14    28432.68    28726.93    722.14 o 
   3   5  14     6376.43     6419.84    370.49 o 
   5   5  14    29859.73    30084.24    951.45 o 
 -22   6  14     6284.96     6413.49    216.96 o 
 -20   6  14    11126.37    11554.56    297.34 o 
 -18   6  14     1828.42     2209.53    127.14 o 
 -16   6  14    58457.89    57106.78   1015.56 o 
 -14   6  14    12815.63    12692.62    334.07 o 
 -12   6  14    75876.63    73778.13   1725.92 o 
 -10   6  14     3055.24     3126.69    139.08 o 
  -8   6  14    23011.56    23497.01    512.73 o 
  -6   6  14     9565.05     8749.82    291.45 o 
  -4   6  14    33314.52    32595.61    785.70 o 
  -2   6  14      102.59       34.76    105.62 o 
   0   6  14     1474.07     1615.03    140.94 o 
   2   6  14     1817.03     1883.19    154.79 o 
   4   6  14      685.26      708.32    146.01 o 
   6   6  14     2629.23     3102.25    264.51 o 
 -23   7  14     7864.26     8524.09    298.50 o 
 -21   7  14      694.66      798.28     95.20 o 
 -19   7  14       18.33       98.62     62.54 o 
 -17   7  14     3720.96     3704.84    149.64 o 
 -15   7  14     1093.06     1083.97     90.39 o 
 -13   7  14    16295.92    16177.45    394.11 o 
 -11   7  14        0.86       89.74     57.30 o 
  -9   7  14    30769.25    30242.63    681.66 o 
  -7   7  14     6805.89     6564.29    205.22 o 
  -5   7  14    59117.31    59792.88   1337.42 o 
  -3   7  14     5418.94     5229.45    218.88 o 
  -1   7  14    40165.55    39001.41    926.63 o 
   1   7  14     2683.56     2865.90    184.24 o 
   3   7  14    15150.89    15218.70    453.82 o 
   5   7  14     5611.88     6134.19    333.40 o 
 -22   8  14    20953.04    21429.63    540.10 o 
 -20   8  14     1514.48     1435.79    113.29 o 
 -18   8  14    22911.92    22930.89    478.26 o 
 -16   8  14    10569.17    10372.23    264.80 o 
 -14   8  14    23705.20    23231.06    468.16 o 
 -12   8  14     5758.78     5431.43    192.38 o 
 -10   8  14    28898.27    30149.33    636.72 o 
  -8   8  14     7368.47     7797.71    230.00 o 
  -6   8  14    33702.52    33476.09    804.51 o 
  -4   8  14     6828.46     6858.80    428.53 o 
  -2   8  14     2340.52     2515.94    171.61 o 
   0   8  14     3252.48     3070.91    185.65 o 
   2   8  14     3389.70     3136.06    196.05 o 
   4   8  14      532.84      455.57    103.21 o 
 -21   9  14     1102.14     1058.11    162.28 o 
 -19   9  14     5884.70     6223.28    203.46 o 
 -17   9  14      765.10      819.14     87.37 o 
 -15   9  14    10499.55    10210.77    259.46 o 
 -13   9  14     7114.11     7181.32    220.21 o 
 -11   9  14    21861.76    22295.82    444.72 o 
  -9   9  14     4364.71     4450.32    201.70 o 
  -7   9  14    57859.05    56796.30   1276.47 o 
  -5   9  14      387.10      460.72     91.31 o 
  -3   9  14    58788.15    58720.66   1324.18 o 
  -1   9  14       29.63      -21.19     70.33 o 
   1   9  14    41065.87    40957.80   1016.86 o 
   3   9  14     4280.79     4342.56    218.58 o 
   5   9  14    32169.58    33249.27   1048.75 o 
 -22  10  14     6495.57     6315.22    250.90 o 
 -20  10  14     1319.14     1301.89    127.98 o 
 -18  10  14     2791.41     2840.95    144.23 o 
 -16  10  14    13991.96    14479.53    335.44 o 
 -14  10  14     8711.82     8613.37    288.92 o 
 -12  10  14    21202.49    21007.70    428.45 o 
 -10  10  14    18890.84    18928.68    440.25 o 
  -8  10  14     7806.83     7405.98    268.74 o 
  -6  10  14    21263.75    21355.82    559.52 o 
  -4  10  14    36872.14    35901.09    860.68 o 
  -2  10  14      471.67      555.06    112.63 o 
   0  10  14     1082.84     1176.46    128.35 o 
   2  10  14        5.22      -61.79     82.68 o 
   4  10  14        8.13       26.67    109.22 o 
 -21  11  14     5612.52     5726.67    234.25 o 
 -19  11  14     6349.22     6454.66    241.70 o 
 -17  11  14    10166.58     9705.16    258.91 o 
 -15  11  14    11449.65    11757.16    288.15 o 
 -13  11  14     7872.28     8177.73    221.35 o 
 -11  11  14     9913.52     9533.49    287.73 o 
  -9  11  14    19936.86    19765.51    456.26 o 
  -7  11  14     1945.04     1664.20    140.77 o 
  -5  11  14    28638.02    28443.81    838.91 o 
  -3  11  14     1560.62     1616.17    139.81 o 
  -1  11  14    25344.54    25192.53    651.60 o 
   1  11  14       77.32       -3.83    109.32 o 
   3  11  14    41582.31    42413.03   1275.51 o 
 -20  12  14     8343.75     8714.84    293.84 o 
 -18  12  14    14150.59    14173.50    388.86 o 
 -16  12  14    22445.81    22919.05    511.51 o 
 -14  12  14    19839.86    19997.78    419.60 o 
 -12  12  14     8014.79     8114.72    219.09 o 
 -10  12  14     2539.55     2456.03    139.63 o 
  -8  12  14     1899.13     1835.81    123.05 o 
  -6  12  14    10735.58    10885.90    345.65 o 
  -4  12  14     6389.94     6228.11    246.82 o 
  -2  12  14       16.79       -7.05     73.91 o 
   0  12  14       50.49       -5.10     74.63 o 
   2  12  14      758.90      748.07    229.91 o 
   4  12  14      262.93      313.29    124.10 o 
 -21  13  14     2333.41     2555.33    175.64 o 
 -19  13  14     7425.88     7468.87    264.17 o 
 -17  13  14     3458.02     3813.87    199.56 o 
 -15  13  14     5055.64     5810.93    189.70 o 
 -13  13  14     4430.75     4189.43    153.51 o 
 -11  13  14    15154.20    15063.55    377.35 o 
  -9  13  14     1262.89     1227.71    107.28 o 
  -7  13  14    51023.91    51343.93   1106.36 o 
  -5  13  14      248.44      254.53     84.48 o 
  -3  13  14    34184.82    34081.64    832.21 o 
  -1  13  14      149.36      121.68     81.18 o 
   1  13  14    11716.68    11629.01    516.38 o 
   3  13  14      433.38      405.13    134.02 o 
 -20  14  14      942.82      922.85    118.16 o 
 -18  14  14     3868.99     3766.26    191.07 o 
 -16  14  14     5821.48     5992.72    222.63 o 
 -14  14  14    25176.35    25840.39    517.24 o 
 -12  14  14     4266.02     4197.50    174.36 o 
 -10  14  14     9811.28     9877.08    283.79 o 
  -8  14  14      317.55      221.33     71.14 o 
  -6  14  14    23280.94    22726.17    533.65 o 
  -4  14  14      804.06      768.78     96.02 o 
  -2  14  14     2806.71     3044.69    206.24 o 
   0  14  14     3277.80     2925.38    247.48 o 
   2  14  14      387.69      606.90    143.89 o 
 -19  15  14     2205.18     1961.33    149.03 o 
 -17  15  14     1908.39     2056.59    156.80 o 
 -15  15  14     1966.23     2033.88    142.09 o 
 -13  15  14    10029.04    10729.71    305.49 o 
 -11  15  14      602.53      624.90     96.08 o 
  -9  15  14    23513.72    23714.38    538.27 o 
  -7  15  14      462.92      487.03     84.92 o 
  -5  15  14    24286.39    24595.86    556.65 o 
  -3  15  14      125.08       69.09     81.01 o 
  -1  15  14    14085.30    14222.60    618.43 o 
   1  15  14      115.48      294.04    130.13 o 
 -18  16  14      266.68      200.66     81.73 o 
 -16  16  14    13806.15    14358.39    389.93 o 
 -14  16  14     2844.15     2748.41    191.75 o 
 -12  16  14    17738.75    18263.07    475.34 o 
 -10  16  14     1124.80     1084.79    108.42 o 
  -8  16  14     4786.09     4756.47    189.53 o 
  -6  16  14     2566.99     2525.10    153.06 o 
  -4  16  14     4800.39     4763.13    206.98 o 
  -2  16  14        2.48       18.91     76.42 o 
   0  16  14     3174.75     3630.07    360.25 o 
   2  16  14      193.32      208.26    167.46 o 
 -17  17  14     3573.68     3640.54    188.94 o 
 -15  17  14     3008.04     2974.02    201.20 o 
 -13  17  14       68.80      111.06     83.78 o 
 -11  17  14     6919.84     6865.38    233.89 o 
  -9  17  14      104.49       30.10     67.75 o 
  -7  17  14     7551.20     7341.98    256.17 o 
  -5  17  14      520.03      451.80     86.63 o 
  -3  17  14     5637.96     5930.22    261.03 o 
  -1  17  14       80.58      -12.02    104.88 o 
   1  17  14     8784.42     9250.11    436.92 o 
 -16  18  14        1.09       48.04     81.22 o 
 -14  18  14    20596.08    20666.69    588.53 o 
 -12  18  14      162.12       77.83     84.15 o 
 -10  18  14     2168.10     2100.57    146.39 o 
  -8  18  14     1456.82     1463.57    122.08 o 
  -6  18  14    12432.00    12790.07    349.75 o 
  -4  18  14     1442.93     1390.08    147.84 o 
  -2  18  14     1044.38     1097.98    140.46 o 
   0  18  14     2432.41     2159.75    226.53 o 
 -15  19  14     2620.59     2741.28    200.07 o 
 -13  19  14     5491.43     5589.22    258.12 o 
 -11  19  14      528.04      570.09    109.82 o 
  -9  19  14     5355.55     5320.04    241.68 o 
  -7  19  14      927.17      727.92    101.03 o 
  -5  19  14     6856.32     6986.27    286.14 o 
  -3  19  14      415.01      334.60    104.92 o 
  -1  19  14     3063.59     3344.74    215.91 o 
 -14  20  14       90.05      -46.60     83.32 o 
 -12  20  14    16078.63    15600.71    481.98 o 
 -10  20  14     9319.21     8836.67    329.24 o 
  -8  20  14     4734.10     4276.14    278.28 o 
  -6  20  14     4664.26     4637.85    232.27 o 
  -4  20  14     8774.47     8845.13    337.67 o 
  -2  20  14     3105.53     3195.51    220.25 o 
 -13  21  14        0.73        0.37     89.52 o 
 -11  21  14     1765.35     1884.12    170.52 o 
  -9  21  14      231.07      159.68    116.88 o 
  -7  21  14      307.70      234.46    121.84 o 
  -5  21  14       34.82      -20.61     85.10 o 
  -3  21  14     1636.59     1648.59    168.27 o 
 -12  22  14     6422.72     6563.54    288.59 o 
 -10  22  14     4198.54     4301.39    429.32 o 
  -8  22  14       84.83      -28.87    108.27 o 
  -6  22  14     2773.28     2676.12    254.56 o 
 -23   1  15    10630.70    10984.03    535.51 o 
 -21   1  15     7605.02     7736.12    270.95 o 
 -19   1  15     7744.90     7336.70    253.56 o 
 -17   1  15     1854.30     1779.49    134.65 o 
 -15   1  15    14336.03    14090.71    368.14 o 
 -13   1  15     5233.87     5131.82    190.68 o 
 -11   1  15     9963.79     9607.80    270.43 o 
  -9   1  15    31415.78    31414.64    659.22 o 
  -7   1  15      322.72      468.19     72.98 o 
  -5   1  15    19056.84    18362.00    424.97 o 
  -3   1  15     3509.29     3059.11    227.16 o 
  -1   1  15     7101.39     6932.35    537.36 o 
   1   1  15     5185.66     5341.55    298.00 o 
   3   1  15     4964.46     5012.78    300.62 o 
 -22   2  15      397.28      332.72     95.65 o 
 -20   2  15     1538.02     1342.25    131.39 o 
 -18   2  15       31.65       -3.79     64.20 o 
 -16   2  15     5397.05     4996.32    198.66 o 
 -14   2  15        6.77      -26.49     56.66 o 
 -12   2  15     7321.42     6936.87    222.59 o 
 -10   2  15       19.76       71.89     57.32 o 
  -8   2  15    12167.44    11544.97    303.19 o 
  -6   2  15      159.22      135.84     58.72 o 
  -4   2  15     2548.08     2260.23    161.25 o 
  -2   2  15     4656.30     4284.40    202.81 o 
   0   2  15      413.31      426.29    127.92 o 
   2   2  15      160.39      133.83    132.67 o 
   4   2  15       70.54      104.00    116.30 o 
 -23   3  15     4249.02     4990.07    313.95 o 
 -21   3  15     8941.33     8833.66    292.83 o 
 -19   3  15    10300.30    10363.18    314.32 o 
 -17   3  15     9536.92     9417.42    289.52 o 
 -15   3  15     6378.80     6148.77    217.74 o 
 -13   3  15     3178.43     3301.22    159.64 o 
 -11   3  15     6447.48     6590.13    213.89 o 
  -9   3  15     6761.06     6856.29    249.47 o 
  -7   3  15    19909.34    19613.81    448.91 o 
  -5   3  15       70.34       96.73     66.12 o 
  -3   3  15     8466.40     8093.61    284.33 o 
  -1   3  15     2134.53     2073.96    206.69 o 
   1   3  15     6399.32     6080.89    315.26 o 
   3   3  15     1759.84     1745.40    202.11 o 
 -22   4  15     3539.20     3618.63    204.69 o 
 -20   4  15      365.48      177.96     77.17 o 
 -18   4  15     4735.46     4477.82    194.12 o 
 -16   4  15     1673.59     1594.69    125.37 o 
 -14   4  15     9451.09     9070.40    271.33 o 
 -12   4  15      145.85      251.16     68.60 o 
 -10   4  15      804.94     1160.22    106.59 o 
  -8   4  15      125.58      129.68     58.82 o 
  -6   4  15      646.36      719.11    101.77 o 
  -4   4  15      147.30      191.56     76.37 o 
  -2   4  15     6096.15     6062.96    299.88 o 
   0   4  15      572.49      830.97    131.58 o 
   2   4  15     5714.96     5682.68    312.10 o 
   4   4  15      679.49      746.57    202.34 o 
 -21   5  15     1321.62     1202.69    125.87 o 
 -19   5  15      846.86      879.79    105.43 o 
 -17   5  15     1322.64     1333.04    119.44 o 
 -15   5  15     8303.91     7927.33    252.75 o 
 -13   5  15    11340.17    10791.46    299.35 o 
 -11   5  15     4612.80     4272.71    170.77 o 
  -9   5  15    11846.65    11977.60    312.12 o 
  -7   5  15      536.21      646.52     97.98 o 
  -5   5  15    10912.59    10750.90    339.57 o 
  -3   5  15     3537.09     3325.09    178.09 o 
  -1   5  15     5206.58     4661.40    213.96 o 
   1   5  15      738.09      689.64    147.47 o 
   3   5  15     5165.34     5414.28    311.16 o 
 -22   6  15        2.01      -94.80     63.20 o 
 -20   6  15     6997.88     7230.31    257.74 o 
 -18   6  15       28.46       57.41     67.26 o 
 -16   6  15    17330.06    16968.16    424.84 o 
 -14   6  15       76.26       13.01     57.09 o 
 -12   6  15    13277.11    13473.22    394.40 o 
 -10   6  15       15.69       17.22     54.63 o 
  -8   6  15    15030.48    15559.64    444.15 o 
  -6   6  15       56.11       79.10     70.29 o 
  -4   6  15     5514.63     5767.86    234.66 o 
  -2   6  15     1799.82     1743.98    144.16 o 
   0   6  15     4629.24     4465.66    214.76 o 
   2   6  15        9.03      -22.36     72.70 o 
   4   6  15     1725.25     1353.46    189.38 o 
 -21   7  15      388.01      332.80     91.02 o 
 -19   7  15     4218.88     4443.26    193.94 o 
 -17   7  15     2177.40     2352.60    151.50 o 
 -15   7  15     1058.19      941.59    101.61 o 
 -13   7  15     2495.11     2636.21    146.21 o 
 -11   7  15      712.00      920.27    104.13 o 
  -9   7  15       18.74       82.88     59.17 o 
  -7   7  15    11934.94    11284.72    353.03 o 
  -5   7  15       57.06      126.05     73.97 o 
  -3   7  15     5169.55     5416.29    231.63 o 
  -1   7  15       27.72      -39.27     67.94 o 
   1   7  15     7773.42     7824.18    298.44 o 
   3   7  15      121.20      135.58     87.08 o 
 -22   8  15    11565.18    11542.98    416.64 o 
 -20   8  15      746.12      666.53    103.09 o 
 -18   8  15    14590.17    14747.84    393.77 o 
 -16   8  15     1041.94     1032.73    107.44 o 
 -14   8  15    20519.58    20677.14    484.75 o 
 -12   8  15        9.46       76.57     60.45 o 
 -10   8  15    21375.24    21052.98    479.88 o 
  -8   8  15      572.21      867.00    109.53 o 
  -6   8  15    28839.43    28562.69    714.26 o 
  -4   8  15      648.37      622.52    100.92 o 
  -2   8  15    11423.59    10633.62    349.26 o 
   0   8  15     1861.65     1770.08    152.32 o 
   2   8  15     7549.33     7681.67    299.30 o 
 -21   9  15      757.47      758.81    110.50 o 
 -19   9  15    10784.13    10595.21    319.27 o 
 -17   9  15     1575.04     1607.37    129.78 o 
 -15   9  15        0.98       20.92     61.15 o 
 -13   9  15    16696.77    16864.37    413.36 o 
 -11   9  15      171.77      113.13     62.93 o 
  -9   9  15     4302.90     4919.01    222.54 o 
  -7   9  15      486.84      395.97     90.09 o 
  -5   9  15     9536.10     9631.68    324.07 o 
  -3   9  15      298.57      333.05     91.87 o 
  -1   9  15     8187.38     8366.27    305.22 o 
   1   9  15     2321.40     2365.76    180.30 o 
   3   9  15    10085.81    10281.18    453.70 o 
 -20  10  15    15725.41    15994.94    432.01 o 
 -18  10  15      554.88      435.96     78.88 o 
 -16  10  15    26628.56    26425.58    597.72 o 
 -14  10  15        8.58      -67.09     63.17 o 
 -12  10  15    22524.18    22841.36    547.56 o 
 -10  10  15       75.67       94.10     76.71 o 
  -8  10  15    34663.50    35516.77    859.20 o 
  -6  10  15      277.39      180.86     78.49 o 
  -4  10  15    22697.51    23081.33    608.99 o 
  -2  10  15      123.67      127.03     80.54 o 
   0  10  15    14593.73    15111.66    455.58 o 
   2  10  15     2733.30     2896.96    254.51 o 
 -21  11  15     1108.93     1054.61    139.47 o 
 -19  11  15       48.03      133.35     76.86 o 
 -17  11  15      413.93      330.24     73.31 o 
 -15  11  15     1021.98     1157.23    111.87 o 
 -13  11  15      137.10       72.76     63.05 o 
 -11  11  15     3234.55     3106.63    188.38 o 
  -9  11  15     1840.11     1915.35    192.23 o 
  -7  11  15      947.06      974.49    119.87 o 
  -5  11  15      787.74      812.66    113.84 o 
  -3  11  15     9071.39     9212.73    322.62 o 
  -1  11  15     7797.60     7598.71    288.48 o 
   1  11  15     9370.42     8894.24    414.42 o 
 -20  12  15      104.23       57.58    117.46 o 
 -18  12  15    27980.02    29112.60    665.37 o 
 -16  12  15     1009.74     1094.66     98.55 o 
 -14  12  15    26195.22    25959.82    582.10 o 
 -12  12  15       88.97      102.40     79.43 o 
 -10  12  15    33098.01    32104.79    795.26 o 
  -8  12  15       24.47       16.45     72.76 o 
  -6  12  15    18257.56    18016.14    505.46 o 
  -4  12  15       70.24      205.35     86.93 o 
  -2  12  15    13331.31    12882.33    405.14 o 
   0  12  15        2.66       30.04     81.62 o 
   2  12  15     9235.64     8889.37    489.59 o 
 -19  13  15     1057.37     1134.71    124.09 o 
 -17  13  15      769.74      850.24    106.57 o 
 -15  13  15     3292.79     3305.05    150.27 o 
 -13  13  15       83.84       57.09     66.79 o 
 -11  13  15     4259.86     4237.71    211.38 o 
  -9  13  15       24.25       98.64     79.18 o 
  -7  13  15     6209.20     5619.49    242.93 o 
  -5  13  15     4632.55     4581.01    218.90 o 
  -3  13  15    16343.42    16383.87    479.75 o 
  -1  13  15     6176.26     6647.24    347.66 o 
   1  13  15     5745.99     6064.60    635.29 o 
 -18  14  15     9115.04     9470.14    303.46 o 
 -16  14  15    24712.82    24464.01    574.53 o 
 -14  14  15     4529.51     4274.08    182.94 o 
 -12  14  15    25330.30    25248.42    572.45 o 
 -10  14  15     2422.62     2390.00    172.64 o 
  -8  14  15    30983.83    29724.72    766.76 o 
  -6  14  15      805.31      982.96    239.28 o 
  -4  14  15    26826.62    27349.72    707.22 o 
  -2  14  15       11.55        0.60     98.18 o 
   0  14  15    12125.81    12483.08    645.85 o 
 -19  15  15     5016.32     5351.02    228.14 o 
 -17  15  15      304.81      219.48     80.77 o 
 -15  15  15       27.33      580.45    382.56 o 
 -13  15  15     5908.31     6269.85    224.22 o 
 -11  15  15       94.11       30.82     70.27 o 
  -9  15  15     3715.20     3715.75    202.77 o 
  -7  15  15      327.96      160.62     90.64 o 
  -5  15  15    13588.13    13443.97    420.33 o 
  -3  15  15     3601.37     3531.73    276.79 o 
  -1  15  15    20277.72    21595.13    756.43 o 
 -18  16  15    33236.30    35316.32    788.92 o 
 -16  16  15     3574.29     3541.83    219.17 o 
 -14  16  15    14492.84    14635.02    456.58 o 
 -12  16  15      661.48      667.50     95.98 o 
 -10  16  15    40273.10    40676.27    852.86 o 
  -8  16  15     1895.76     1961.98    162.13 o 
  -6  16  15    20615.85    20625.93    570.52 o 
  -4  16  15     1937.35     2112.89    213.21 o 
  -2  16  15    10716.00    11071.49   1214.13 o 
   0  16  15     1809.74     2206.30    288.35 o 
 -17  17  15      908.32     1085.38    148.47 o 
 -15  17  15     3529.82     3234.16    206.60 o 
 -13  17  15      227.62      158.61     91.26 o 
 -11  17  15    11453.85    11392.76    325.15 o 
  -9  17  15      119.91       71.15     73.69 o 
  -7  17  15     7053.88     6933.71    279.70 o 
  -5  17  15     3558.05     3293.16    262.25 o 
  -3  17  15    20782.32    21430.15    747.93 o 
  -1  17  15     2940.90     2934.74    258.97 o 
 -16  18  15    21102.38    21126.63    610.06 o 
 -14  18  15     1590.97     1518.71    157.71 o 
 -12  18  15    20830.22    21576.20    742.26 o 
 -10  18  15     7916.14     8717.58    283.52 o 
  -8  18  15    16156.35    16445.74    422.17 o 
  -6  18  15     2802.00     3021.60    312.17 o 
  -4  18  15    12575.89    12278.59    520.70 o 
  -2  18  15     2458.05     2406.51    242.74 o 
 -15  19  15      840.78      730.59    131.71 o 
 -13  19  15    16612.42    16779.32    515.00 o 
 -11  19  15       89.47      -32.64     82.63 o 
  -9  19  15     1518.01     1648.11    135.07 o 
  -7  19  15       16.59      107.95     93.59 o 
  -5  19  15    24500.67    23494.36    800.16 o 
  -3  19  15     1838.80     1965.85    227.48 o 
 -12  20  15     9919.22    10077.47    366.95 o 
 -10  20  15    23101.16    23636.00    655.27 o 
  -8  20  15     4146.21     4066.11    733.71 o 
  -6  20  15    11807.88    12075.48    493.67 o 
  -9  21  15     1664.35     1624.43    297.90 o 
 -22   0  16    27719.50    29039.95   1287.35 o 
 -20   0  16     5020.55     4841.41    300.86 o 
 -18   0  16    26296.84    26444.95    863.16 o 
 -16   0  16    11022.70    10460.95    613.26 o 
 -14   0  16    38817.02    39112.50   1154.75 o 
 -12   0  16    13114.95    13343.38    493.36 o 
 -10   0  16    89974.08    88804.51   2377.72 o 
  -8   0  16       58.42      154.83     89.12 o 
  -6   0  16    12810.29    13016.12    474.58 o 
  -4   0  16      347.42      278.55    155.13 o 
  -2   0  16    37855.87    36110.67   1528.70 o 
   0   0  16     3645.85     3468.33    371.94 o 
   2   0  16    26523.19    26693.56   1236.14 o 
 -21   1  16     3911.80     4254.50    209.45 o 
 -19   1  16     1612.01     1717.25    140.61 o 
 -17   1  16     2564.80     2840.52    168.05 o 
 -15   1  16      323.52      296.94     79.76 o 
 -13   1  16      277.34      263.11     73.67 o 
 -11   1  16     2593.44     2366.89    142.99 o 
  -9   1  16     3505.56     3626.62    163.46 o 
  -7   1  16    11290.93    11324.60    304.95 o 
  -5   1  16     3174.57     3466.03    181.30 o 
  -3   1  16    19643.94    19204.68    672.69 o 
  -1   1  16     5330.88     4714.43    282.56 o 
   1   1  16    17897.28    17673.45    636.74 o 
   3   1  16     2067.82     1719.75    208.09 o 
 -22   2  16     1632.33     1693.04    147.90 o 
 -20   2  16    54876.09    56128.85   1148.81 o 
 -18   2  16     5275.66     5082.65    211.18 o 
 -16   2  16    69750.73    67366.45   1324.42 o 
 -14   2  16     2238.19     2029.05    135.82 o 
 -12   2  16    51243.79    52292.42   1043.23 o 
 -10   2  16     7791.62     7568.06    257.23 o 
  -8   2  16    55947.87    55050.21   1084.73 o 
  -6   2  16      561.60      579.58     81.53 o 
  -4   2  16    23535.57    23071.30    603.98 o 
  -2   2  16     1532.54     1366.63    171.69 o 
   0   2  16    15872.15    15850.21    584.39 o 
   2   2  16        0.39       18.89    110.87 o 
 -21   3  16     1260.33     1524.67    140.29 o 
 -19   3  16    12989.73    12728.54    363.76 o 
 -17   3  16      403.79      607.74    130.47 o 
 -15   3  16     3352.25     3207.83    169.19 o 
 -13   3  16     6825.22     6795.31    228.92 o 
 -11   3  16     1769.19     1614.12    119.27 o 
  -9   3  16    12680.30    12540.87    330.23 o 
  -7   3  16     2552.60     2423.03    136.84 o 
  -5   3  16    10622.20    10528.51    342.44 o 
  -3   3  16     3392.06     3299.25    193.03 o 
  -1   3  16    13195.37    12416.82    488.75 o 
   1   3  16     6164.67     5879.96    566.11 o 
 -22   4  16    32187.73    34192.36    770.00 o 
 -20   4  16     5599.23     5573.72    227.96 o 
 -18   4  16    57150.01    56247.95   1139.12 o 
 -16   4  16     7514.20     7270.97    245.57 o 
 -14   4  16    38161.21    38384.47    804.06 o 
 -12   4  16     9178.00     8996.88    266.89 o 
 -10   4  16    73216.63    71984.28   1385.86 o 
  -8   4  16     8533.50     8287.71    249.43 o 
  -6   4  16    19609.29    19704.23    538.86 o 
  -4   4  16     1478.90     1397.29    169.29 o 
  -2   4  16    15386.82    14624.82    437.13 o 
   0   4  16      108.12      115.35    114.65 o 
   2   4  16    12581.44    12661.45    692.95 o 
 -21   5  16    10606.97    11511.95    350.63 o 
 -19   5  16      493.53      430.95     93.86 o 
 -17   5  16     2603.95     2683.30    165.25 o 
 -15   5  16     4057.51     4088.32    179.05 o 
 -13   5  16     1322.36     1269.26    120.16 o 
 -11   5  16     6477.13     6604.77    221.92 o 
  -9   5  16      460.41      421.86     79.01 o 
  -7   5  16     8824.81     8749.07    304.36 o 
  -5   5  16     3201.66     2953.68    178.98 o 
  -3   5  16     9858.44     9702.55    331.60 o 
  -1   5  16     6683.83     6447.13    263.12 o 
   1   5  16    11396.27    11826.70    486.94 o 
 -20   6  16    24239.87    24837.31    591.42 o 
 -18   6  16    16917.96    16922.36    550.01 o 
 -16   6  16    19931.96    19970.99    484.46 o 
 -14   6  16     6813.08     6651.90    307.04 o 
 -12   6  16    46404.04    47091.51    952.58 o 
 -10   6  16    15864.15    15900.29    391.62 o 
  -8   6  16    30057.97    30580.09    761.01 o 
  -6   6  16     1060.36     1105.86    121.24 o 
  -4   6  16    21059.64    20838.84    564.88 o 
  -2   6  16     1076.33     1051.62    128.81 o 
   0   6  16    10483.17    10494.63    358.42 o 
   2   6  16      712.62      824.58    155.07 o 
 -21   7  16      324.96      371.24     91.88 o 
 -19   7  16     6796.96     6662.28    336.34 o 
 -17   7  16     5359.57     5157.31    211.92 o 
 -15   7  16     2938.41     2947.26    264.47 o 
 -13   7  16     3410.68     3888.30    175.52 o 
 -11   7  16       11.65      -56.87     56.03 o 
  -9   7  16    13430.24    13343.75    406.04 o 
  -7   7  16       91.45       59.40    124.35 o 
  -5   7  16    16954.22    16887.24    482.27 o 
  -3   7  16        3.29       13.43     76.59 o 
  -1   7  16    27472.55    27490.81    713.89 o 
   1   7  16     3192.07     3208.40    210.92 o 
 -20   8  16     5817.24     6037.65    240.96 o 
 -18   8  16    33961.90    34266.35    751.59 o 
 -16   8  16     2495.61     2277.93    150.98 o 
 -14   8  16    18484.15    18226.47    446.70 o 
 -12   8  16     4780.04     4996.10    191.76 o 
 -10   8  16    29143.29    29404.80    742.08 o 
  -8   8  16     7391.18     7193.32    273.41 o 
  -6   8  16    18294.77    17632.62    498.77 o 
  -4   8  16     2171.53     2395.85    173.87 o 
  -2   8  16     9448.37     9360.25    332.98 o 
   0   8  16      357.85      540.18    112.29 o 
 -21   9  16    23978.22    25120.67    710.01 o 
 -19   9  16     6081.57     6550.65    247.42 o 
 -17   9  16     2733.17     2695.46    165.42 o 
 -15   9  16    10099.52     9884.26    295.63 o 
 -13   9  16     4323.31     4177.31    178.70 o 
 -11   9  16    17862.14    16872.37    484.62 o 
  -9   9  16        5.53     -101.15     73.33 o 
  -7   9  16     9216.65     8989.62    314.54 o 
  -5   9  16      126.80      201.27     83.32 o 
  -3   9  16     6814.03     6465.65    265.38 o 
  -1   9  16      519.19      504.07    109.46 o 
   1   9  16    14247.67    13964.23    442.53 o 
 -20  10  16    36217.42    35878.57    928.74 o 
 -18  10  16    22205.54    21814.68    529.31 o 
 -16  10  16    19122.22    19855.45    486.39 o 
 -14  10  16     1616.11     1641.89    148.73 o 
 -12  10  16     9855.78     9768.24    336.40 o 
 -10  10  16    10125.05    10060.26    342.45 o 
  -8  10  16     8221.76     8015.93    302.22 o 
  -6  10  16     3307.59     3094.11    242.39 o 
  -4  10  16    11054.84    10846.55    362.76 o 
  -2  10  16     2986.44     2706.51    190.13 o 
   0  10  16     5814.43     5900.50    264.33 o 
 -19  11  16     8563.45     9031.85    350.52 o 
 -17  11  16     7611.79     7369.75    299.19 o 
 -15  11  16     4646.06     4893.52    200.38 o 
 -13  11  16     5922.75     6180.47    259.77 o 
 -11  11  16     1887.15     1889.59    158.95 o 
  -9  11  16    22018.30    21510.34    584.84 o 
  -7  11  16       90.17       68.96     80.83 o 
  -5  11  16    14793.11    14900.88    666.96 o 
  -3  11  16       76.99       42.32     85.53 o 
  -1  11  16     8270.24     7842.59    305.16 o 
 -18  12  16    11352.89    12259.91    419.89 o 
 -16  12  16    16427.44    16496.79    426.46 o 
 -14  12  16    10328.74    10466.27    361.62 o 
 -12  12  16     8387.74     8156.09    303.39 o 
 -10  12  16     5507.40     5227.57    237.95 o 
  -8  12  16     7303.21     7366.60    283.66 o 
  -6  12  16     5793.58     5719.94    248.66 o 
  -4  12  16     4200.03     4206.92    219.43 o 
  -2  12  16     3063.81     2957.38    200.17 o 
   0  12  16     1621.75     1543.90    204.74 o 
 -19  13  16     3194.39     3195.56    225.51 o 
 -17  13  16     2614.39     2761.07    202.86 o 
 -15  13  16      604.28      766.96    122.54 o 
 -13  13  16     8819.77     9271.18    331.57 o 
 -11  13  16     8048.05     8032.84    304.39 o 
  -9  13  16     1750.85     1536.70    146.23 o 
  -7  13  16    11894.09    12036.70    391.51 o 
  -5  13  16      771.82      619.33    112.57 o 
  -3  13  16     9664.97    10116.93    356.26 o 
  -1  13  16       41.72       35.13    107.11 o 
 -18  14  16     9388.88     9775.33    367.67 o 
 -16  14  16     1210.03      967.02    169.67 o 
 -14  14  16    11131.55    11625.81    438.42 o 
 -12  14  16     1408.92     1284.03    151.71 o 
 -10  14  16    17049.88    16311.14    480.76 o 
  -8  14  16     1898.22     1742.19    157.08 o 
  -6  14  16     3187.75     2891.02    332.63 o 
  -4  14  16      681.05      612.92    114.23 o 
  -2  14  16     6563.34     7265.61    507.34 o 
 -17  15  16     2499.28     2645.88    259.17 o 
 -15  15  16     2935.85     2412.55    235.37 o 
 -13  15  16     3280.06     3146.44    209.73 o 
 -11  15  16      241.75      208.52     96.14 o 
  -9  15  16    12282.62    12180.05    396.69 o 
  -7  15  16       94.36       86.08     86.85 o 
  -5  15  16     5096.17     5079.69    247.76 o 
  -3  15  16      400.73      457.87    137.06 o 
 -16  16  16    12957.75    13109.12    545.53 o 
 -14  16  16     1311.61     1232.88    180.40 o 
 -12  16  16     6183.34     6212.68    265.09 o 
 -10  16  16      891.52      854.26    125.57 o 
  -8  16  16    10893.10    10877.87    371.81 o 
  -6  16  16      296.69      225.13    109.42 o 
  -4  16  16     3115.41     2636.74    244.19 o 
 -15  17  16     3309.36     3721.73    296.65 o 
 -13  17  16     2768.44     3201.15    270.49 o 
 -11  17  16    10498.35    10034.81    392.60 o 
  -9  17  16      972.28     1240.07    143.75 o 
  -7  17  16     7416.16     7507.42    300.49 o 
  -5  17  16      349.69      317.56    133.94 o 
 -14  18  16    11534.38    12030.94    512.22 o 
 -12  18  16        1.30      -26.09    106.69 o 
 -10  18  16     7950.73     7369.87    454.23 o 
  -8  18  16      388.36      440.67    111.41 o 
  -6  18  16     4105.99     3954.32    286.45 o 
 -11  19  16       29.55      -67.91    129.36 o 
  -9  19  16     3804.24     3772.21    226.57 o 
 -21   1  17     7264.35     7519.22    274.95 o 
 -19   1  17     2327.73     2082.66    155.86 o 
 -17   1  17     2718.42     2633.33    166.12 o 
 -15   1  17     3854.35     3630.91    173.05 o 
 -13   1  17     1355.04     1391.23    116.07 o 
 -11   1  17     8967.53     9023.74    270.63 o 
  -9   1  17    12509.94    12134.10    327.67 o 
  -7   1  17      241.35      428.35     77.44 o 
  -5   1  17     7964.66     7625.68    343.15 o 
  -3   1  17     1067.00      902.20    205.20 o 
  -1   1  17     1127.56      994.85    234.19 o 
 -20   2  17     1041.71      971.87    121.03 o 
 -18   2  17       97.58       74.15     72.62 o 
 -16   2  17     1938.64     1787.01    138.46 o 
 -14   2  17      101.97       12.63     65.25 o 
 -12   2  17        8.16       91.48     62.45 o 
 -10   2  17       41.52       97.01     62.73 o 
  -8   2  17      477.36      616.58     95.44 o 
  -6   2  17      677.07      745.49    109.57 o 
  -4   2  17     4489.25     4052.36    261.27 o 
  -2   2  17      589.22      421.07    135.07 o 
   0   2  17      796.99      782.99    161.28 o 
 -21   3  17     1538.15     1545.07    143.45 o 
 -19   3  17     2740.15     2914.50    246.47 o 
 -17   3  17     5277.84     5222.72    211.48 o 
 -15   3  17      592.85      610.67     90.90 o 
 -13   3  17     6005.04     5816.80    213.11 o 
 -11   3  17     1176.33     1385.34    115.31 o 
  -9   3  17     2673.48     2809.08    154.22 o 
  -7   3  17     6766.19     7519.33    307.95 o 
  -5   3  17       17.45        5.42     73.78 o 
  -3   3  17     4963.05     4841.12    288.71 o 
  -1   3  17        8.07      105.31    114.96 o 
 -20   4  17      122.59       97.31     80.45 o 
 -18   4  17     4460.74     4254.72    196.90 o 
 -16   4  17      528.44      620.71     94.33 o 
 -14   4  17     6986.78     6322.87    227.10 o 
 -12   4  17      568.05      512.93     81.62 o 
 -10   4  17    17662.15    17966.92    435.56 o 
  -8   4  17       54.29      -75.49     69.06 o 
  -6   4  17     9732.04     9231.77    322.87 o 
  -4   4  17       23.12      -50.97     70.25 o 
  -2   4  17      908.17      604.12    142.98 o 
   0   4  17       36.96      -67.41    106.03 o 
 -21   5  17     1361.22     1380.73    137.48 o 
 -19   5  17     2906.86     2714.10    175.69 o 
 -17   5  17     1223.80     1215.33    121.06 o 
 -15   5  17     5898.44     5843.96    218.36 o 
 -13   5  17       21.33      118.04     73.81 o 
 -11   5  17     3071.97     3411.66    162.09 o 
  -9   5  17     5840.35     5533.49    240.74 o 
  -7   5  17       15.42       28.65     82.29 o 
  -5   5  17     4599.91     4985.50    226.31 o 
  -3   5  17      590.26      477.31    105.18 o 
  -1   5  17      743.30      751.05    157.08 o 
 -20   6  17     4450.79     3986.44    203.88 o 
 -18   6  17      101.87       64.43     76.93 o 
 -16   6  17    14309.08    13970.11    380.58 o 
 -14   6  17       45.79       45.03     65.30 o 
 -12   6  17    10718.80    10943.44    311.90 o 
 -10   6  17      689.04      595.00    104.07 o 
  -8   6  17    11246.58    11363.84    372.38 o 
  -6   6  17      178.61      200.20     83.65 o 
  -4   6  17     8278.45     8075.76    304.58 o 
  -2   6  17        0.97     -109.23     72.82 o 
   0   6  17     1993.08     1621.98    201.68 o 
 -19   7  17      482.17      548.95    101.77 o 
 -17   7  17      311.74      189.54     80.98 o 
 -15   7  17      251.46      374.68     86.62 o 
 -13   7  17     5695.84     5439.02    207.39 o 
 -11   7  17      188.03      147.64     83.17 o 
  -9   7  17      479.08      472.67    100.17 o 
  -7   7  17     5044.15     4966.55    231.02 o 
  -5   7  17      151.65      -40.86     77.51 o 
  -3   7  17     1251.09     1151.47    136.15 o 
  -1   7  17      160.77      200.24     94.83 o 
 -20   8  17      427.26      469.65    101.71 o 
 -18   8  17    13841.11    13788.73    386.29 o 
 -16   8  17      445.86      449.14     91.60 o 
 -14   8  17    13454.99    13872.66    372.18 o 
 -12   8  17      902.98      890.45    118.73 o 
 -10   8  17    13106.40    13264.84    416.07 o 
  -8   8  17      432.90      375.38    115.48 o 
  -6   8  17    18260.44    18179.95    520.09 o 
  -4   8  17      485.89      451.51    143.33 o 
  -2   8  17     9564.30     9449.81    343.51 o 
 -19   9  17     4169.52     4005.74    208.53 o 
 -17   9  17      745.13      758.37    105.88 o 
 -15   9  17     3126.75     3207.93    190.89 o 
 -13   9  17     1243.00     1234.81    141.86 o 
 -11   9  17      741.36      588.25    106.02 o 
  -9   9  17     2165.60     1936.11    160.41 o 
  -7   9  17      132.66       75.65     82.57 o 
  -5   9  17     6672.45     6908.29    280.17 o 
  -3   9  17      599.03      413.51    104.88 o 
  -1   9  17     2701.63     2496.75    191.33 o 
 -18  10  17      336.99      353.68     93.10 o 
 -16  10  17    29174.77    31050.06    889.00 o 
 -14  10  17       73.20       15.63     81.03 o 
 -12  10  17    30019.22    30096.72    771.66 o 
 -10  10  17      362.58      444.55    105.93 o 
  -8  10  17    28744.43    29438.28    754.41 o 
  -6  10  17       83.02      140.03     88.87 o 
  -4  10  17    15492.69    15450.09    469.98 o 
  -2  10  17      629.73      684.54    141.60 o 
 -17  11  17      211.92       68.12     76.11 o 
 -15  11  17      175.25       92.98     93.24 o 
 -13  11  17     1181.71     1151.45    138.05 o 
 -11  11  17      382.11      392.54    102.89 o 
  -9  11  17     1914.36     1879.52    161.52 o 
  -7  11  17      186.76      231.83     94.38 o 
  -5  11  17      112.35      191.90     93.17 o 
  -3  11  17     1504.54     1521.87    156.94 o 
 -18  12  17    10356.52    10413.35    382.35 o 
 -16  12  17     2621.80     2513.02    190.87 o 
 -14  12  17    33730.62    33702.76    852.20 o 
 -12  12  17     2264.42     1992.05    171.81 o 
 -10  12  17    30074.04    29985.15    771.76 o 
  -8  12  17       84.94       72.54     81.39 o 
  -6  12  17    17750.27    17705.22    581.75 o 
  -4  12  17     2442.60     2577.13    193.87 o 
 -17  13  17     2108.30     2103.76    358.77 o 
 -15  13  17      496.89      527.39    117.88 o 
 -13  13  17     1479.20     1267.05    147.17 o 
 -11  13  17      974.89      874.75    125.68 o 
  -9  13  17        8.89       15.83     85.93 o 
  -7  13  17      710.32      740.43    122.12 o 
  -5  13  17     1340.03     1226.06    145.68 o 
 -16  14  17    22252.91    22576.56    795.16 o 
 -14  14  17     6694.79     7146.19    298.10 o 
 -12  14  17    23729.29    23321.93    637.91 o 
 -10  14  17      831.34      813.53    126.83 o 
  -8  14  17    19201.69    19029.47    548.96 o 
  -6  14  17      984.53      944.84    141.11 o 
 -15  15  17     1539.12     1456.50    201.08 o 
 -13  15  17      122.49       17.79     88.33 o 
 -11  15  17       96.84      -55.35     85.86 o 
  -9  15  17     2951.98     2974.81    206.45 o 
  -7  15  17       11.64     -114.01     84.34 o 
 -14  16  17    33533.48    34065.53   1087.52 o 
 -12  16  17     1095.64     1020.36    187.69 o 
 -10  16  17    25235.66    25499.25    687.46 o 
  -8  16  17     1546.13     1289.72    180.00 o 
 -20   0  18      385.87      391.20    133.88 o 
 -18   0  18    17469.03    18183.52    666.42 o 
 -16   0  18     1015.03     1026.34    160.67 o 
 -14   0  18    28786.67    28403.48    903.81 o 
 -12   0  18     6080.92     6354.66    317.59 o 
 -10   0  18    62523.64    61606.57   1724.38 o 
  -8   0  18     9948.04     9534.31    419.58 o 
  -6   0  18    31674.65    29132.22   1298.90 o 
  -4   0  18      917.79      780.20    214.28 o 
  -2   0  18    37859.55    38798.61   1668.78 o 
 -19   1  18     3828.63     3877.78    205.13 o 
 -17   1  18     4586.00     4480.19    238.38 o 
 -15   1  18      291.28      430.29     86.99 o 
 -13   1  18      759.92      722.20     97.48 o 
 -11   1  18      278.28      292.67     78.39 o 
  -9   1  18        3.87       62.78     65.57 o 
  -7   1  18        6.76       24.25     80.90 o 
  -5   1  18     3490.79     3078.54    250.87 o 
  -3   1  18     5949.44     5605.15    493.72 o 
 -20   2  18    25996.67    26607.59    633.07 o 
 -18   2  18     1366.93     1478.27    136.17 o 
 -16   2  18    37778.39    37055.13    908.45 o 
 -14   2  18    10688.07    10272.04    345.17 o 
 -12   2  18    25098.57    25650.94    584.05 o 
 -10   2  18      379.85      701.97    108.89 o 
  -8   2  18    30206.24    31587.45    793.91 o 
  -6   2  18     1653.52     1501.87    147.77 o 
  -4   2  18    29174.87    28752.41    917.94 o 
  -2   2  18    13483.21    13313.18    533.06 o 
 -19   3  18    11464.34    11553.26    351.02 o 
 -17   3  18      474.99      521.68     95.99 o 
 -15   3  18     2052.49     2111.17    148.75 o 
 -13   3  18       71.93      124.03     72.12 o 
 -11   3  18        5.27      135.51     69.18 o 
  -9   3  18      761.21      812.00    189.69 o 
  -7   3  18     1876.04     1799.63    157.33 o 
  -5   3  18     3808.33     3419.86    484.66 o 
  -3   3  18      382.65      495.18    287.32 o 
 -18   4  18    15871.93    15780.61    426.04 o 
 -16   4  18     5995.99     6104.74    232.00 o 
 -14   4  18    35054.04    34764.43    971.49 o 
 -12   4  18     6414.50     6268.96    225.21 o 
 -10   4  18    33380.12    34215.53   1001.45 o 
  -8   4  18    10972.19    10649.16    401.31 o 
  -6   4  18    31129.09    30637.93    780.50 o 
  -4   4  18     2842.11     2671.27    243.39 o 
  -2   4  18    23068.80    24524.19    826.55 o 
 -19   5  18      964.13     1096.93    127.05 o 
 -17   5  18     4659.53     4553.27    203.16 o 
 -15   5  18       22.71       -1.70     68.30 o 
 -13   5  18     2941.03     2917.94    219.02 o 
 -11   5  18       17.30       94.33     80.63 o 
  -9   5  18     3863.39     3943.93    214.84 o 
  -7   5  18     3105.57     3248.55    219.15 o 
  -5   5  18      395.53      366.71    100.69 o 
  -3   5  18    13694.47    13525.79    539.26 o 
 -18   6  18     1041.21     1017.52    122.30 o 
 -16   6  18    15005.55    15437.38    413.38 o 
 -14   6  18     6888.52     6978.70    251.92 o 
 -12   6  18    22832.93    22931.56    626.87 o 
 -10   6  18     7340.39     7719.53    409.75 o 
  -8   6  18    29862.85    29913.18    767.65 o 
  -6   6  18     4838.60     4686.79    286.59 o 
  -4   6  18    16462.70    16646.27    500.06 o 
 -19   7  18     9509.01     9561.70    312.90 o 
 -17   7  18       32.90        0.15     74.53 o 
 -15   7  18     1960.96     1803.71    141.81 o 
 -13   7  18      227.68       93.59    133.76 o 
 -11   7  18      495.28      323.47     99.60 o 
  -9   7  18      368.00      417.29    104.46 o 
  -7   7  18      714.11      927.57    149.29 o 
  -5   7  18     2326.30     2079.80    173.80 o 
  -3   7  18       16.58      -44.49     94.55 o 
 -18   8  18    14336.38    14386.80    403.06 o 
 -16   8  18     3999.18     3797.14    190.80 o 
 -14   8  18    30033.34    29776.63    775.11 o 
 -12   8  18     5130.91     5026.60    241.16 o 
 -10   8  18    12473.45    12438.27    407.99 o 
  -8   8  18     6629.45     6092.87    266.19 o 
  -6   8  18    22701.64    22178.79    612.42 o 
  -4   8  18     3054.47     2788.84    200.58 o 
 -17   9  18     9026.92     9507.91    307.44 o 
 -15   9  18      436.27      439.40    109.41 o 
 -13   9  18     1145.54     1339.39    152.34 o 
 -11   9  18     3993.09     4027.58    218.21 o 
  -9   9  18      442.80      312.66    100.04 o 
  -7   9  18     7372.77     7434.56    298.27 o 
  -5   9  18     1891.14     2066.13    176.60 o 
 -16  10  18    17955.00    18550.16    551.08 o 
 -14  10  18     4224.91     4308.90    234.05 o 
 -12  10  18     5818.18     6094.01    271.03 o 
 -10  10  18     2355.74     2173.38    177.03 o 
  -8  10  18    10377.21    10782.57    373.22 o 
  -6  10  18     4088.20     4438.23    229.56 o 
 -15  11  18     4642.63     4534.70    239.45 o 
 -13  11  18     1051.63     1272.38    148.87 o 
 -11  11  18     6055.51     5781.57    261.38 o 
  -9  11  18     6673.17     6386.94    276.33 o 
  -7  11  18     1721.32     2017.90    177.15 o 
 -14  12  18     8720.00     8540.25    334.66 o 
 -12  12  18     7496.39     7130.06    298.17 o 
 -10  12  18     2283.69     2250.51    182.84 o 
  -8  12  18     8055.47     8223.68    321.29 o 
 -13  13  18     1488.27     1536.29    162.45 o 
 -11  13  18     1276.13      856.78    132.50 o 
  -9  13  18     1154.10     1046.25    138.38 o 
 -17   1  19     5422.33     5207.29    220.83 o 
 -15   1  19     1412.04     1253.97    125.42 o 
 -13   1  19      903.96     1030.85    113.25 o 
 -11   1  19    10473.88    10864.60    324.86 o 
  -9   1  19      362.14      480.07    108.63 o 
  -7   1  19     3198.53     3200.04    264.61 o 
  -5   1  19     4374.24     4539.95    303.23 o 
 -18   2  19      410.27      442.73     97.44 o 
 -16   2  19     1761.13     1767.85    144.14 o 
 -14   2  19     1663.45     1654.37    134.95 o 
 -12   2  19       26.03      -17.54     68.86 o 
 -10   2  19     1317.21     1181.93    138.37 o 
  -8   2  19       45.65       32.47     83.95 o 
  -6   2  19      480.52      277.74    133.38 o 
 -17   3  19     6163.19     6303.72    313.21 o 
 -15   3  19     1365.41     1455.12    130.45 o 
 -13   3  19     4764.65     4763.24    201.31 o 
 -11   3  19     2064.55     1839.93    186.42 o 
  -9   3  19      862.80     1033.48    132.25 o 
  -7   3  19     3376.75     2770.44    245.86 o 
 -16   4  19      121.58       68.91     74.42 o 
 -14   4  19      276.60      340.10     85.71 o 
 -12   4  19      155.23      117.85    106.02 o 
 -10   4  19     2277.78     2049.21    171.38 o 
  -8   4  19     3105.14     2969.14    202.05 o 
  -6   4  19    10688.42    11330.94    479.19 o 
 -17   5  19      207.20      239.73     87.94 o 
 -15   5  19     2594.20     2532.72    165.73 o 
 -13   5  19      133.76      -32.94     84.75 o 
 -11   5  19     3273.06     3145.75    208.18 o 
  -9   5  19     1498.98     1587.06    158.91 o 
  -7   5  19      259.19      179.69     95.40 o 
 -16   6  19     8503.91     8319.68    283.49 o 
 -14   6  19      225.56      364.38    208.06 o 
 -12   6  19     3517.49     3808.10    216.78 o 
 -10   6  19      568.29      451.77    106.93 o 
  -8   6  19    12768.63    13456.69    434.38 o 
 -15   7  19     1609.05     1505.95    162.87 o 
 -13   7  19     1055.16      994.38    198.23 o 
 -11   7  19       19.95      -10.25     83.95 o 
  -9   7  19      929.55      938.59    133.96 o 
  -7   7  19     3384.43     3555.10    220.88 o 
 -14   8  19    13909.62    13789.67    450.23 o 
 -12   8  19      696.25      620.00    141.64 o 
 -10   8  19     4662.58     5143.67    250.24 o 
  -8   8  19     1731.99     1714.86    164.78 o 
 -13   9  19      109.24       85.75     98.60 o 
 -11   9  19      793.99      591.25    119.09 o 
  -9   9  19      467.89      459.69    114.04 o 
 -12  10  19    10184.18    10622.34    380.95 o 
 -12   0  20      678.38      834.88    159.39 o 
 -13   1  20     3326.90     3482.83    195.22 o 
 -11   1  20     1741.06     1937.43    171.41 o 
 -12   2  20    40559.74    41035.96   1011.89 o 
                                                 
